# Supplementary material for: Understanding pseudo-albinism in sole (Solea senegalensis): a transcriptomics and metagenomics approach
Source: Sci Rep. 2019 Sep 20;9:13604. doi: 10.1038/s41598-019-49501-6 (PMC6754371; doi:10.1038/s41598-019-49501-6)
Supplement: Supplementary file 2 — Supplementary table S1 [file 41598_2019_49501_MOESM2_ESM.xlsx]

## Sheet: Sheet1
Supplementary Table S1. List of primers used in this study.
A- Gene-specific primers used in transcriptome confirmation by qPCR; B- Genus-specific primers used in bacterial genus/species confirmation; C- Genus-specific primers used in qPCR for microbiome results confirmation
A- Gene-specific primers used in transcriptome confirmation by qPCR
Gene name	Symbol	Accession number	Reference	Fw Sequence (5' to 3')	Rw Sequence (5' to 3')	Amplicon (bp)	Annealing T (ºC)	Analysed in skin	Analysed in gut
Glyceraldehyde-3P-dehydrogenase	gapdh2	AB291587	Infante et al. 2008	AGCCACCGTGTCGCCGACCT	AAAAGAGGAGATGGTGGGGGGTGGT	107	68º	Y	Y
Ubiquitin	ubq	AB291588	Infante et al. 2008	AGCTGGCCCAGAAATATAACTGCGACA	ACTTCTTCTTGCGGCAGTTGACAGCAC	93	66º	Y	Y
Agouti-signaling protein 2	asip2	solea_v4.1_unigene59061		TGGCACAGGGACTTTAATCTACG	CGGAGGATGGATAATTGGAGAAGC	124	62º	Y	Y
Transcription Factor SOX-3	sox3	solea_v4.1_unigene31361		TCGGTGTCGGTGAGTCAG	TGTGATGCTGCGGGTAGG	106	60º	Y	-
Homeobox protein Hox-C13	hoxc13a	solea_v4.1_unigene33250		AATGGAGGGACTAAGCGGTAATTGC	TGCGGAGCGGGACACTGAC	159	64º	Y	-
Cytosolic purine 5'-nucleotidase	nt5c2	solea_v4.1_unigene23390		GACACTGACCGCTTCTACATCCTC	CAAGTCGCCGTGCTGGTAACC	135	64º	Y	Y
Sepiapterin Reductase	sprb	solea_v4.1_unigene45253		TGCGGTGGAGTGTGGTGAAC	GCCTGACTGCCTCTGAATATCCTC	200	60º	Y	-
GTP cyclohydrolase 1	gch1	solea_v4.1_unigene584207		ACTGACTGGGCTCGGAGAAG	AATGTCTTGAGTGGTTTCCTTGTAG	115	62º	Y	-
Thyroid hormone receptor alpha A	thraa	solea_v4.1_unigene12340		CGCAAGTTCATGCCGGATGATATCG	TGTGATGGCGGGTGTCATTATCTTGGT	117	62º	Y	Y
Mucin-13 cell surface associated	muc13	solea_v4.1_unigene21876		TCTCCGTCATTGTTCTGCCTCTG	GGTTAAGCCATTCAGTGTAGATGCC	164	60º	Y	Y
Aldehyde dehydrogenase 1 family member A3	aldh1a3	solea_v4.1_unigene16433		GACAGCAGGAGCAGCCATCG	GCAAGTCAGAGTCAGCAAACACG	173	64º	-	Y
Putative polypeptide N-acetylgalactosaminyltransferase-like protein 3	galnt17	solea_v4.1_unigene421602		ACGCCACCTTCCCAAAAGACCTC	CCTTGTCATCGCTGTTGTCATCCAC	162	64º	Y	Y
Apolipoprotein A-IV	apoa4a1	solea_v4.1_unigene546430_split_1	Roman-Padilla et al., 2016	CCATGCGCACTCAGGTGGCTCCTC	CCTCGGCATAGGGCTGCAGATTGGT	120	68º	-	Y
Zona pellucida sperm-binding protein 3	zp3a2	solea_v4.1_unigene51388		TCAGTGGAGCGGCTACAAG	AAAGGCACGGCAGGTTGG	174	62º	-	Y
Msh homeobox 1	msx1	solea_v4.1_unigene11948		CAGAACAGACGAGCCAAAGC	CGCACCGAGGGGAAAGG	114	60º	-	Y
Mucin 2 (intestinal)	muc2i	solea_v4.1_unigene52046		GAGGACGAAACCGAACAGAAAGAGG	CCGCTCCCTGGCACACACTC	122	62º	-	Y
Myeloperoxidase / Eosinophil peroxidase-like	mpx	solea_v4.1_unigene23826		GCTTACCGCTTCGCCCACCTG	TCAATGCCACCCTCAAACACAATCC	143	64º	Y	Y
Insulin	ins	solea_v4.1_unigene415183		GCGGCTCTCACCTAGTCG	GCTTCACCATCATCTCCATCTG	192	62º	-	Y
Somatostatin-2	sst2	solea_v4.1_unigene441354		CGTTATCCCTCCATCTTCATCC	AGCCAGCAAGTCCTCCAC	204	60º	-	Y
Myosin-7	myh7	solea_v4.1_unigene69294		AGGTGGCTCAGTGGAGAAC	GCAGTCGGTGTTTGGTCTTC	165	60º	-	Y
Interleukin 1 beta	il1b	solea_v4.1_unigene346347		GCACCCTCATGTCTGCCCGCTTCCCT	AGGTTCTGTAGCGTTGGGCCATCTCTGT	105	62º	-	Y
B - Genus-specific primers used in bacterial genus/species confirmation by RT-PCR
Gene name	Symbol	Target gene	Reference	Fw Sequence (5' to 3')	Rw Sequence (5' to 3')	Amplicon (bp)	Annealing T (ºC)
Vibrio	vib	Recombinase A	Kim et al. 2015	GTCARATTGAAAARCARTTYGGTAAAGG	ACYTTRATRCGNGTTTCRTTRCC	689	60º
Mycoplasma	myc	16S rRNA gene	Lierz et al. 2007	GCTGGCTGTGTGCCTAATACA	TGCACCATCTGTCACTCTGTTAACCTC	1013	56º
C - Genus-specific primers used microbiome results confirmation by qPCR
Gene name	Symbol	Target gene	Reference	Fw Sequence (5' to 3')	Rw Sequence (5' to 3')	Amplicon (bp)	Annealing T (ºC)
Vibrio	vib	16S rRNA gene	Tall et al. 2012	GGCGTAAAGCGCATGCAGGT	GAAATTCTACCCCCCTCTACAG	120	58º
Mycoplasma	myc	16S rRNA gene	Botes et al. 2005	GCTGGCTGTGTGCCTAATACA	TGGGGAGCAAACAGGATTAGATACC	270	55º
References (primers used from available bibliography):
Botes, A. et al. Identification of three novel Mycoplasma species from ostriches in South Africa. Vet. Microbiol. 111, 159-169, doi:10.1016/j.vetmic.2005.10.017 (2005).
Infante, C. et al. Selection of housekeeping genes for gene expression studies in larvae from flatfish using real-time PCR. BMC Mol. Biol. 9, 28, doi:10.1186/1471-2199-9-28 (2008).
Kim, H. J., Ryu, J. O., Lee, S. Y., Kim, E. S. & Kim, H. Y. Multiplex PCR for detection of the Vibrio genus and five pathogenic Vibrio species with primer sets designed using comparative genomics. BMC Microbiol 15, 239, doi:10.1186/s12866-015-0577-3 (2015).
Lierz, M. et al. Prevalence of mycoplasmas in eggs from birds of prey using culture and a genus-specific Mycoplasma polymerase chain reaction. Avian Pathol 36, 145-150, doi:10.1080/03079450701213347 (2007).
Roman-Padilla, J. et al. Genomic characterization and expression analysis of four apolipoprotein A-IV paralogs in Senegalese sole (Solea senegalensis Kaup). Comp Biochem Phys B 191, 84-98, doi:10.1016/j.cbpb.2015.09.010 (2016).
Tall, A. et al. Real-time PCR optimization to identify environmental Vibrio spp. strains. J Appl Microbiol 113, 361-372, doi:10.1111/j.1365-2672.2012.05350.x (2012).
