# Supplementary material for: Understanding pseudo-albinism in sole (Solea senegalensis): a transcriptomics and metagenomics approach
Source: Sci Rep. 2019 Sep 20;9:13604. doi: 10.1038/s41598-019-49501-6 (PMC6754371; doi:10.1038/s41598-019-49501-6)
Supplement: Supplementary file 3 — Supplementary table S4 [file 41598_2019_49501_MOESM3_ESM.xlsx]

## Sheet: ALL DE
Supplementary table S4. Expression data and annotation of the transcripts detected to be differentially expressed between pigmented and pseudo-albino juvenile sole
Differential expression (DE) is presented in Log2 fold change (FC) between pseudo-albino and control pigmented fish (LogFC AP) for transcripts found to have significant changes in expression
(FDR<0.05) in the skin, in the gut or in common irrespectively of the tissue ("shared" statistics).
Solea Unigene	Expression levels (counts)				DE "shared" stat.		DE skin		DE gut			Annotation from Solea senegalensis transcriptome (Solea db)	Annotation to Danio rerio
Identifier	SkinP	SkinA	GutP	GutA	logFC AP common stat	FDR	logFC AP	FDR	logFC AP	FDR	Seq	nr (megablast)	Ensembl protein ID
solea_v4.1_unigene620235	0	28	0	498	11.038	8.58412e-08	6.7777	0.00717879	10.9987	6.02102e-06	CCTAAGGTGGCGTTCGCTGTGTCTCTGGGAGGAGACGGTCTTCAGAAGACGACGTCCAGAATCAAAAAGCTCATCTACAGAGACGTCCTGACAAACATCGGACAGACATACAACTCTGAGACAGGTGAGTTCACTGCACCTGTCCACGGCGTCTACTACGTCCGCTTCACCACTCCACCTGATTACCCGATGAGCGCCGTACTCAAAACCAATCCAGCTCATCACGCACGAGCAGCTGTCCGGCGCTGGCAGCGACACTGCGTCAACGGCGCCGCCTGCTGCTG	Epinephelus coioides complement C1q-like adipose specific protein mRNA, partial cds	ENSDARP00000040785
solea_v4.1_unigene58314	0	20	0	189	9.70744	2.22285e-06	6.29753	0.0154796	9.60206	6.60798e-05	ACTTGTTGTGATCGGACGCTGCTGTGGTTTCGTAGCATTCACCTAATCCTATTCTGAGGCTCAGTTTTAGTGGAGGAGGAGGAGGAGCAGCGCCCCCAACAGGACAAAAACAGTACTGACACCTTCACCTGTTGGTGTTTGAGGTCTTCTCAACCGTTCACGCGGTTAATTCTGCCTTAAAGCAATCGCTGTTATCTGTTGTGTTTTTAACTCTTCTGTCACAGGATTTGAATAATCCACAGATTGTACTGGGATTATTACCTCTGTGGGATTAAAATGTACCGAGAAGTAATTTCAGACAATAAGATTTTGCTCTAACGACTCATTTACTGAAAATAAACCATAAATACTCTGATGAAAGAACTTGACGTTTTTCTCCAGACGTGCCTAAGGTGGCGT…	Epinephelus coioides complement C1q-like adipose specific protein mRNA, partial cds
solea_v4.1_unigene81077	0	28	0	29	7.83757	0.000213342	6.7777	0.00717879	6.90801	0.00566684	ACGACGGAGAACAAGCGCGAGGAGATGTCGGTGCTGCTGGACACGCTGCGGCGGCTGTCGCTGACGTCGCGCGTCCGCTTCCTAATCTTCAACCCCTCGTTCGTCTACCTAGACCGCTACGCCGCAGCGGTTAGCTCCCCACTGAGACACTCGCTGCTGGCGGTGCTTTTCCTGCTGGGTCTGTCCTCGCTAGCCGTGGTGGAACCGCTGGTCTCCGTGTGGCTGGGCCTCACCCTGCTCTCTGTGCAGTTCGGGGTGTTGGGCTTCATGACTTTATGGGGCGTGGA	Larimichthys crocea patched domain containing 1 (ptchd1), transcript variant X2, mRNA	ENSDARP00000126544
solea_v4.1_unigene1790	0	6	0	37	7.433	0.000459973			7.25688	0.0033051	CAGGAGGAAAATTTAATGCATTGATCTAATCCCAGATTCGGCGTCATCTATAATCTTGCACATCTGAAGCAAAGAGCATTTCACACTTTATCTCAAAAAAAGGATTACACAATGTCATACAGTACTATAATCCAGCAACACGGCTCTCCCCCTTTCCTGAGCCACTCGAAGAACTCCCGAGTCACCCATCTGGCATTTGTGAACCAAGGCTTTTAACCTTTGTGTGGTGCTGTATGAAATGAATGGATCGCTAATCATTTGGCACGCATATGCAAATACAAGTTCAAGCGTCACACAGTTCGTCATTACTGCATTTCAACAAGTTGCGTGTCATTATTTAGACAGAAGTGACATAACTGCTTCATGCAGTCGACTCTGCTGTGAATACACAGCACAGTT…	Lates calcarifer dopamine D2-like receptor (LOC108888497), mRNA
solea_v4.1_unigene127814	0	15	0	7	6.47411	0.00417261	5.88859	0.0254192			CTGCTCGGCGCTAGCTTCAGCAGGTACCGCGTGGAGGAGGACGTGGAGAGCCTGCTTGCACCCAAGCACAGCCTGGCCAAGATAGAGGGAAACCTGGTGGACAGCCTGTTCCCAGTGAACCGCTCCAAGCATGCG	Dicentrarchus labrax chromosome sequence corresponding to linkage group 18, complete sequence	ENSDARP00000126544
solea_v4.1_unigene433810	0	19	0	1	6.33823	0.00636718	6.22449	0.0173674			CGAAAAGAAAAAAGGATGAGGAGTATCGTACATTTCAGGACGAATGGACTGAAGAATTTGCCTTTGTGGAGAGAGCAGGTTCTGCGGTGTGCTTAATTTGCAATGACAAAATTGCATCGATGAAACGGTCGAATGTAAAGCGGCACTTTGACACACGCCATGCTAGCTTTGCATCAAAATACCCTGCGGGAGACAGCAGGAAGAAAGCGTGCCAAGAGCTAGTGAGCA	Kryptolebias marmoratus general transcription factor II-I repeat domain-containing protein 2-like (LOC108234773), mRNA
solea_v4.1_unigene59999	1	153	3	148	6.14417	3.50923e-05	6.85958	0.00043872	5.58346	0.0016209	TGGTGGGAGCCAGGACCTGGGTCTAAATCCTGAGGCTCCGGAGTTCCAAATGCCAGAAAGTGATGTCGGACAGGAAGATGATATGGCAGTTAGTGATAATGATCTTAGGTGTCACAGTGAGGGAGTTAAGATCAATTATCAAGCTGAAGGTGAAGTTTGTGAGGGAGAACAAATCTCTGTTTGTCCTTTGACCTGCTCTGAGGAAATGTGTGTGCCCGCGTCAGAGACTTGTGCTGTTGAGCCCTGTGCAGGTCTGGTCTCTCCATCTATCTGTTCCAGGGAATTCTGTGAAGCACTTGCAGGACAATCACCATGTCCAAACACTGGAGAGTCACGAACTGTGTCCCAAAGGCCCAAAAGGGAGCGAAACCCACCAGTGAAATTGCAGGATTATACTGG…	_
solea_v4.1_unigene61296	0	1	0	16	6.10691	0.00741856			6.05975	0.0222418	AAGTATACCTGTCAAGAATTAGTACTGATCTGTGTGTGTTTGGTCATGTGAGGGGAGGAGAAGGTAGAGGCCACGGCCCTCGAATGGAATGAAAACTAATTTCCTCTTGCAAGTCCCAACAGTGACTCGTTTATGTTGGCACGTATTTTCGACATTAGTTGTCTAACATTTCATGCACTCTTTCCTGCATGAGTGAAGATGAGCACCCACTGAATGTAGCAACACAGTGACCACTAGGGGTCACTGTCGACACAATGGAAAGACTTCTACAAGCATGTTGGGGAACTGAAGTCTTGAGTTGCACATAGTGTACTTTTATGTCAGACATTGACTACTGCTCGTGTAGTTCTCACTATTGTATGATTTCAAGCTCCTCGGCGTGTACTCAACAACCTTCTA…	_
solea_v4.1_unigene627847	0	14	0	3	6.10691	0.00870312	5.79079	0.0292706			AGGTCACCTGTGGCTCACCGAACAAACTCTGGCCAGAGGACTATGGATATGAAACTGCCCAGTCAGCCTTTCACAAGTCTTGCTCTCACATGGGAGTGAAGTATCTTGACCTCTACATGTTGCACTGGCCAGATTCAATGCAACCGGGTCACTCCAACAGACAACTGAGAGCTGAGGCATGGAGAGCTTTAGAGGACCTGTATGACGAGGGGTTGTGTCGTTCTATCGGGGTCAGCAACTTCATGGTTCACCACCTGGAACAGTTAAAGCAAGACTGCACGGTCGTGCCACATGTTAACCAGGTGGAGTATCATCCGTTCCAGCAGCCTAATGAGCTGATCGAGTACTGCCGTCATGAGTGCATCACATTTCAGGGTTACTGTCCTCTGGCCAAAGGTC…	Cynoglossus semilaevis glyoxal reductase-like (LOC103396033), mRNA	ENSDARP00000015634
solea_v4.1_unigene307295	0	12	0	3	5.92912	0.0122604	5.57274	0.0398523			CCCAGGACCTGCAGAGCAAGCGCACAGCCATTGAGGCTTTCAGTGAAATCATTCGGATCTTTGAGGAGGAGTGCGAACCTCAAGAACGCTACAGCAAGGAATATATCAACATGTTTTTAACGTTACACAGCAGTAGAGAAACTGATAAGTATGTTTCAAATACTAAC	Larimichthys crocea phosphatidylinositol 3-kinase regulatory subunit gamma-like (LOC104928409), transcript variant X3, mRNA	ENSDARP00000106578
solea_v4.1_unigene283068	0	7	0	8	5.92912	0.0122604					CGCACGCACACCGGGGAGAAGCCCTTCTCCTGCGATGTGTGCGGGAAGAGGTTCGCACGCAGTGACGAGAGGAAGAGGCACGGGCGCGTGCACGTCAAGCAACAGCTGCGCGCACAGATGATGGCCGCCTACTCCCTGGCCCTGAACGCGCCTGGAGTTTAAAAAACAACAACAGAGAGTTTGTCTTTGAAGCTTCAGGTGTTTGAACCGATGAAAGCGTCAGTGACGTCACTGTGACGTCACAGTGCGTTTGTAGGCTGACGCCCTCATGAGAAGAAAAAGTGGGAGTTTACAGGTGTTTACAGGAGCACGTGACCACCCCCTGGCGGGTCTTTGCAGGAGGGGGAGGAGTCACACACTTCCTGGTGGTGCTCAGGTGTAGCCCAGGCCACGCCCCGT…	Oreochromis niloticus early growth response protein 1 (LOC100698431), mRNA	ENSDARP00000103913
solea_v4.1_unigene471419	0	90	3	89	5.78223	0.000111665	8.45312	0.000466677	4.85131	0.00540246	CTTGTTTATTGCTGCTCACTTTCCAAACTTGATGTGTCTGGACTACAGATTATTCAATGAGAAGACGAAAAAAGAAGCTTCTATCAAGTACTATTGTGTCATTGAGGAAACAAGACACGAAGAGCTGCAAAAACAACAAGTTTTGGATGCTGAAAAACGCCAGAAAGCTGAACTCCAATTACACACGGACGCCTTTGTGGAGTTCCTCAATGGATCATGTCTGTTTAGGAGCATGGTCAAAGATGATCCAGAGGCAGAGACACTACACTGTGTAGCAGGAGTGGCCCCTCTGCTTCAATCATTTGAGCAGCAAATGGTGGCACTTTGTGTGCAGTTGTTTGAAGCGGGCATGGCTGAGCATAAACAACGAGAGGCAGAGGTGAACTCCTTCCTGAGTGG…	Lates calcarifer dynein regulatory complex subunit 3 (drc3), mRNA	ENSDARP00000060526
solea_v4.1_unigene94769	1	51	0	14	5.70303	0.00064413	5.27946	0.00571215	5.87019	0.0292706	GTTTTGCCGTGCGTCATGTTGCGTCCATGCAGCCTTGTGCAGTCCAGTCCCCCTGGGCAGTCCTCACTCAGTGCTCACTGTGGACTGCGGCTGGAATTCACACAAACATTTTTTTGTTAGGGAAAAACAGTTTGTCATCTCGTCTTTTTTTCTTTTTTTCTCCTGCTTGCTAAGATGCGACTGCCTTTGTTGCTTCTGCTTTTGCAGCTGTGGAGCAATGTGAAATTTTTATCAGCACAGAAAGTATGTCCAAACCTCCCAGATGTTCCTCACGCCCAAGTGACAGACAACACCAGGAGTGATGAGTACCAGCAAGGACATGTAATACATTTCACTTGTGAAACTGGTTACATATCCGGTCCAACTATCAAATATATGTGCTCAACTGATGGCTGGATA…	Lates calcarifer complement factor H-like (LOC108879552), transcript variant X1, mRNA	ENSDARP00000096411
solea_v4.1_unigene59061	58	5197	47	38	5.63308	4.18214e-05	6.3925	0.000172509			CGGGGTAGAGACAGAGAAGAAGACATAACATCAAGTCAAAAGCCTGGATTTAGCGGGGGACACGCGCGCCGCCGCAGCTGTCAACTCAACACGCGCCTTTCCCACGTCGGCCTCATCAAGAGAGGGATACAGAAAAGTGTGCGTGAGAGGGAGACGCAGGGCAGAGTCAGGATGAAGCTGGCTATCTTCTTTTTGGTTGTTCTTCATGTGGCCTTCATCAATGGCGCCCTCTTCGCCCGCAGCGCTCCTCAACGCGCTTACAACAACTTACCAAGCAGCGACAAAGGGGATCGAGCCACTGCTGGCACAGGGACTTTAATCTACGGCAGACAGAGGCCACTGTTCGCGAGGAGAGGACAGTATGAGCGACAGAGTGTGCCGCAGAAGTTCAGAGTGAGT…	Cynoglossus semilaevis agouti-signaling protein-like (LOC103377057), mRNA
solea_v4.1_unigene7619	216	16255	138	125	5.52776	5.18659e-05	6.14508	0.000250365			AAAGTGGGAGAGTTTGGATGTTTGGTGAAGAAAGGCTGATGATGCCTTTTGCCTTTGGACTAAAAAACAAACTGCTTATTACTGTGTCACTGGCAAAGTAATATAAAAGCATGTAAGTGAAGTAAATTTGACAGTTTCGAGGCTTTGGTTATTATATGCTTTTGCTTCTGTGTGAAGAGATTTGCTTCTGTGTGATTCTTAATTGTCTGCAATGTTTGTATTCAGTCATATGTACATATGCATGTATACATATCATTCATTTTTCATGAATCATCCCTTTTTCATGAATGTATTACATTGTTAAGCTTGTGCCACGGTCCTGGAGAAAAAAAAAATTCAATGAAGTTTTAAAGGACCAGTGCAAAGAATTATGGGCGATCAATTAGTGGAAAAGTAATG…	Dicentrarchus labrax chromosome sequence corresponding to linkage group 1, top part, complete sequence
solea_v4.1_unigene667251	0	3	0	8	5.49025	0.0273982					GGGCCACGACTCTGGACGCAGAGGCAACAAGAAGCCACAGATGCGTCACTGTATCAGACTTCTGAGAGCTGTGACGTTTGTGGGTGAAGAGTCCGTCAACCAGGATCTCTGCGACCAGGGAACCATCAGTCAGCTCCGTCTGCGATGTTGTGCCTCAGGAGCTCTTTGGTTCAGACGGAGTTGAGATGACTCTTCACTTCCTGAGGAAAGGCTGCAGCAAGTTCTACAGCGGCCTGGGACACAACAAGCTCATCCTCTCCACTGTCGACTGCGTGTGGTCAGTGCTGCTACATCTCAGCACACACTGACAACAAAACACACTTTAGAATAAAACACACCAGCACCCCCAGTGCCTTTTCCAAAGTTATAGATTTTAGCAGCTTTTTCAGACCTTCAATT…	TPA_asm: Oryzias latipes strain Hd-rR, complete genome assembly, chromosome 11
solea_v4.1_unigene330106	0	5	0	6	5.49025	0.0273982					CTGGTGAACCTGTCAGTGCGAGAGCTCAACCGACACCTGCGCGGAGTGAGTAAGGATGAGGTGGTGCGCTTGAAGCAGAAACGCCGCACACTAAAGAACCGTGGCTATGCCCAGTCCTGCCGCTACAAGCGTTTACAGCACCGCCACGCTCTGGAGTCAGAGAAACATGTGCTCACGCAACAGCTGGAGCAGCTTCAGTGTGAGCTGACCCGAGTGCTGAGGGAGAGGGACGCCTATAAGGCTCGCTATGAGAAGCTTCTCAGCACCAACCGCAGCAACGGTGGCGATGCCCCAAAAACCTGCACCAGCAACAACCCACCTTCCCCACCCCCTGACTACTTTCTCTGAGTTTCACCCACTGGAGGAAATGAGATGAAGACAAACCCAGCCAATATGGAG…	Oreochromis niloticus transcription factor MafA (LOC100690715), mRNA	ENSDARP00000064615
solea_v4.1_unigene403144	0	5	0	6	5.49025	0.0273982					TTACAGTTCCCATTATCGGGGCAGATTTTCTCTGTACTAATGGTTTGCTAGTGGATGTCGCTAATCGCCGTTTGATTGATGCTGTGTCTTTTGCTACCTTTCCATGTCAGACAGGGGGCTCCGGGCCGTTAACACACGCTAACTTTGCGGCATCGGGTGATGTTTTTCAGCGTTTACTGGCAGATTTTCCGTCTTTAACGACCCCCGCGTTTTCTACGGCGGTTACTAAGCACGGCGTAGAACACTTCATTCCGACTACAGGTCCGCCAGTTTTCGCACGCGCGCGGCGCCTTGACACTGTTAAATTGGC	Tetraodon nigroviridis partial TY3/GYPSY-like LTR retrotransposon Rodin_Tet
solea_v4.1_unigene77903	0	1	0	9	5.35595	0.0345914					AGAGAGAGAGAGAGCGAGACAGAGAGGGAAAGAGATGCAGTGACACAAATAGCTTCTCAGCGGACAGTCCCTCTCCACATGACAGTTATGAAATACAATTATCAGCGAGATCTGCTTAAGAATTCATCAACTGCACCCCTGCTTTCCAAGGAGAGAAGGGGGAAGAAAAAAAACCCCCCGACATACAAAGCAAGTCTTAACTGATAAGACTTCTCTTTTCCCTTCAGCCCTTAAACTATCATCTCAATTTTTCTCTGTCTCCGACACGTTAAGTCACGGCTAAGGTATATGGCGCCCATATTGCTTTGAAAGCGCGTGTTATATTAAAGCATATATCATTAGGTAATCAGGGAATATGGTAAATGACACGCCGCATGCAAATCACCGACACAGTGAGCC…	TPA_asm: Oryzias latipes strain Hd-rR, complete genome assembly, chromosome 11
solea_v4.1_unigene121857	0	9	0	1	5.35595	0.0345914					CAGTGATGACCACAGGCATGAGCACAGCAGGCATTCACCAAGGCTTCCTCAAGAAATATGGAGGCTTCATGTTCAAACAGTGGAAAGAAAAGGACCTCATGCTGACCATGGAGGGCAGCCTGCTGGTGTGCCGTGATGCTGAATCCCCTCCAGATCAGGTGATAGCACTACAAACCAGCTGTGAGTCCATTGCAGAGGGACGAGAAATCCTTGACCTGCCCAGGTTGCCTCCAGGGGGCAGGAGGGACTGCTGCTTTGCTCTCATTCTGCCACAGAACAAGTTCCTGCTGTTGCTCACAGACAATCCGGACGACTGCAGTTTGTGGCTGAACTTGATCAGAAAAGTGAGAGAGGGTGTCATGCAGCAAATGACCCTTCAGAGGCAGCACAGCATCACAC…	Lates calcarifer uncharacterized LOC108876137 (LOC108876137), mRNA
solea_v4.1_unigene471836	0	6	0	4	5.35595	0.0345914					CTCGGCTCTGCTGGCCGAGAATGATGTGGCAATGCCACGTCTCATCGTCAGAGTGCCGCTGCTACCGGCTGAAAGGTTTCTCCCTCCTGAAGCGCTTTCCCCTGTCAGCAGGTGCCGCAGGCCGGCT	Neolamprologus brichardi ankyrin repeat and SAM domain-containing protein 1A-like (LOC102790859), mRNA
solea_v4.1_unigene629932	0	6	0	4	5.35595	0.0345914					GGGAAGGCATGTTGAGAGCAGTGTCTTTAGGAAATTCCCAGAAACCCTGCAGGACTTTTGGAACCACTTCCAAGACGACCTCCCCTGGACCCATCACTTTGGGCTGTGGAGGCTGCTTCTGCCGCTGCTCTCTCAGCCTCCTGGCGTAACGCTGCACGTCGCTGACGATCTTGGGGTTTCGGAACTGAAGAGGGACGTCCTTTGGAAAGTCAAGCAGCGGTTTGCTTCGGCCGTTACGTCGCTCATCTTCATACTCGTGTTCACGTGCCACACAAGCTTAATGAAAGGCTGCACGTCCTCGTCGAAACCCTCCACTTTCCACTCCCACAGCTGCACTCTCATGGTCTGGCGTGTCTCCTCCACCAGCAGTTCACACAAGTCTTCATCAGTCACTGCAGC…	Lates calcarifer leucine-rich repeat extensin-like protein 5 (LOC108888002), transcript variant X2, mRNA
solea_v4.1_unigene603567	0	8	0	1	5.20786	0.0443962					TGGATTAGAAGAAGAGCAACGAAATGAAAACACATAAAGTTACAGTCTGCTACAGAAGCGGTGGAAGAGGTGGAAGCAGTGAGCGGTTCACGGTTGCTCTGCAGAGGAATGTGATCGTGGTCTCAGGAGGAAATGGGGCTTTGTGCGGTGGAGGTTGTGATGAGGACAGAGCGCTCACAGTGTTCAGGTGGAAACTCTCGGCTTCAAAAAGCCTTCATTCATACAGGCCAGTGGTTCCCTTCACCTGTCTCACTGCCTCCTAACAGAGCCTCCCTCGCTCCTCTTCCTTTGTCTTGGGCCAACAGCAGCACAGTTTCCATCAGGCACCCTGGTGGTCAATAACACTGACAGTGGTTGTCGTTAACCCGGGCCTCGACTGGTCCATTATGGCAGTATTGT…	Haplochromis burtoni procollagen galactosyltransferase 1-like (LOC102311502), mRNA
solea_v4.1_unigene185201	0	7	0	2	5.20786	0.0443962					AATAATAATAATAATACTAGACGCAGGAGAACTGAGCACGAGGACTGGAGAGCAGGTGGAGCGCGAGCCGGAGAGGACGTGGAGTGGAGGACTTTTTCTACTGCGTGATCAACTAATAACAATAACGGCAGTAATAATAATAATAATTACTAACAACAGCAGTGAGCAGCTGAAAGAGCAGAAGTGTGAAGAAGTTGACGAGCTTGGATTCTCTGTGCTGTTTGGAACAAGTGGCAGAAAAGACGACTGTTTCCACAAGAGGTATCGACCTCTCAACATGCAGCACTACGGGGTGAACGGTTACTCTCTCCACGCCATGAACTCCCTCAGCGCCATGTACAACCTGCACCAGCAGGCTGCGCAACAGGCACAGCACGCGCCCGACTACCGGCCGTCCGT…	Lates calcarifer diencephalon/mesencephalon homeobox 1 (dmbx1), transcript variant X1, mRNA	ENSDARP00000106835
solea_v4.1_unigene607630	0	2	0	7	5.20786	0.0443962					AAAAGGTGTGTAAAATGGGTATAATTTAGTCAATAATCCTTACTAATTACTTTAAGAAGAAAATGTGGGCCTCTGTACTACAATACTGACACTTTGATGCCTACATTAAAGAAGCCCTTTTGACTGGATGATAAACTAAGTTAACACCAACAGTCACACTTGCAAAGCCATTCATTTACACCCTGTCTGGACAACAATACTCGGAAAGTTCAACTGGAATCCCAAAAATCCCCCATGGCAACACCCACAACGACTGACCAGCCTCGTTCCCATTGGCCTGTTTCAACTTCAGTTTTCTCAACTGATGACTCAGCTGCTGGAGCTTCCGTCTCTGAGCCACACATTCAAACACAGGATACATAGAGAATGAAGGCTGCAAAGTGAGCTCTGTGCAACATG…	_
solea_v4.1_unigene109923	0	3	0	6	5.20786	0.0443962					ATCAGTAAGAAGTAAACAATTGATTTAACTTTGATTTGAACATCTGTTGTCATATCCGACATCTGTTGTCAGTGTTGGTTACAGTGCTCGCGTTTACTTTGATCTTCACGTAGGGATGGAATACAGATGTTACCCATTTCAGATGGATATAGTTTTGCCCTTCCTGCCTAAATCCAGGACAGAGAGAGT	Cynoglossus semilaevis mutL homolog 3 (mlh3), transcript variant X7, mRNA
solea_v4.1_unigene273211	0	4	0	5	5.20786	0.0443962					GGGAAAGAGAGGGCTCGTGGCACCGCAGAACACTTTCCTGGAGAACATCGTCCGGAGATCGAGCGAGACCAGCTTCCTCCTGGGAAACGCCCAGATCGTGGAGTGGCCTGTCGTTTACAGCAATGACGGATTCTGCAAACTGTCGGGCTTCCACCGAGCTGAGGTCATGCAGAAGAGCAGCAC	Larimichthys crocea potassium voltage-gated channel subfamily H member 5 (LOC104929537), mRNA	ENSDARP00000115061
solea_v4.1_unigene325273	0	3	0	6	5.20786	0.0443962					TTTTTTTTTTACATTCAGTTTTAGGGCTATGATGTGATTTTTGAACTTCCTCGCTCAGTTTCAGTCTCTTTGCCCGAAACTTTCCCTTTCTGATACAACCTCCGGAATGTTGGAAGAATCAAAAATGATTGGCTTAAATTTGAATGCGTCAACTGAGCTCTTAAAAGACGGCGACGCCCACTGTTCTCTCTGCTGGCTGCGGCTGCTGCTGCACATCAGTGAAGAGTCTTGTTTGTTTGTCTCACAGCATAAAGATACAACTATGAAAAAATAAAGTTTGTGTTTGTTTGTTTGTTTAGTTTTTTTTTGTTGTCCTTGTCCACTGATGTCCACCTGGGGGAAAAGAGGCAAAGCAGTCAATGGTTACATGTCACATTCTAACTATGGCGTTAAAAACCC…	Larimichthys crocea semaphorin-7A-like (LOC104923940), mRNA
solea_v4.1_unigene473230	0	5	0	4	5.20786	0.0443962					CGAAAACGTCTCACAGGATACGTCTGACTGATGAACACCTTCGTTCGATAATGAAGGTTGCCTCAGCTCAAAGCCTGAACCCCGACATTAATGAACTAGCATCCAAGAAAAGATGCCAGGTATCTGGCTTGGGCACATCAGATTAGATCAGTGTGTTTCAAACTGAG	Kryptolebias marmoratus general transcription factor II-I repeat domain-containing protein 2-like (LOC108246413), mRNA
solea_v4.1_unigene645049	0	5	0	4	5.20786	0.0443962					CGCCTGCCCACCTAATCAGTGCTGTGAAGAGACACGGGCAGCAATGGGACAGAAGGTGCTGCGGTTGTTGTTCGTTTGATCGCTCTTGTTTGTTTGTTTTCTTCTCCTCTTTGTAACCCTGAAGTTATGGCGTGTTGCTGTGGGAGCTGCTGACCGGAGAAGTTCCTTTTCGGGGTATCGATGGCCTCGCGGTGGCCTACGGCGTGGCGATGAACAAACTCGCTTTGCCAATTCCCTCTACTTGTCCTGAGCCCTTTGCACGTCTCATGGAGGGTAAGACTCATTTTAATAATAACGTATTTAACTTACTTAACCATATTTGCTTGGGAAAGAGAAGGGTGAGCGGAGGAGTACGCCGTTTGTTTCAATCTGTGGTACTCTTGTCAGTATTTCTGTACA…	Stegastes partitus mitogen-activated protein kinase kinase kinase 9 (map3k9), mRNA	ENSDARP00000114579
solea_v4.1_unigene62694	27	36	8	1252	5.18837	9.62293e-05			7.31972	5.26539e-05	GTCATCCTACAGACTACCATCCGATGCTGTCTTGACACATCCTACCCTGGCATCACCTTGCAGTCAGCTAGCTCCTTCAGATTGCATCTTCTGCATAGTTTCTTCCTCCGCTCCTCTAGGACTCCTGCCATGATCGGCTGCTCCTTTGTGGTGAACCGTCTTTACTTTGGCGAGATTGGTCTGCACGATCCAGGCAATGAACGTGTGGGGCGGAGAGAACATTGA	Cynoglossus semilaevis putative polypeptide N-acetylgalactosaminyltransferase-like protein 3 (LOC103377173), mRNA
solea_v4.1_unigene240403	1	27	0	16	5.10975	0.00232045	4.36835	0.0241812	6.05975	0.0222418	GTCAGAGTGGACAGCAAGCAGAGATACTACTCCATCGAAAACCTGGAGCCAAGTTCACACTACGTGATTTCCCTGAAGGCGTTCAATAACGCCGGCGAGGGAGTTCCACTGTACGAGAGCGCTGTCACTCGATCCCTGACGGACACCAGCACTCCCATGATCCCTCCAGTCGGGGTCCAAGCCGTGGCTTTGTCCTCGGACTCGGTCCGCGTCTCCTGGGCGGACAACTCCATGACCAAGAACCAGAAGGCGTCTGAGGTCCGGTACTACTCGGTCAAGTGGAAGACGAGCTACTCCACCAGTGGAAAATACAAGTCTGCAGACACTACAGCGCTCAGCCACACCGTCACCGGCCTCAAGCCAAACATCATGTACGAGTTTGCCGTCATGGTAACCAAA…	Hippocampus comes DCC netrin 1 receptor (dcc), transcript variant X2, mRNA	ENSDARP00000068005
solea_v4.1_unigene57733	10	329	7	246	5.05626	0.000190446	4.91955	0.00246323	5.15962	0.00213069	TTAAACAACAGGGGACTATCGAGGTGCTACACGTGTAGCCCTGTTCTTGAGAAAACAGCAGATAACTTTTACAGTTGTCTTGAGGTAACAGTGAAGTAAAGTGAAACTACAGCCCTGTCAGCATGAGTGGATTCTGTGATAAATCTGAGCCCATTTTGATGAGTGACGAGATTCTGCAGAAAGCAGTCGATGAGCAAACGCCTCAAAATCATGCTGGGAGAGTCGACAAGGCCAAGGGAAAACACTTTAATGATGTCCTCAAAATACGCCTGGAATACCTAAACATCTTGAAGATTAGCCACTTAAGGGACTTCACATCCTTGACCAGACTTGATCTGAACAATAATCTCATAGAGAGGATTGAGGGCCTGGATCATCTGTTGAATCTGACCTGGCTCA…	Lates calcarifer dynein regulatory complex subunit 3 (drc3), mRNA	ENSDARP00000060526
solea_v4.1_unigene140700	0	15	1	22	4.89429	0.00341874	5.88859	0.0254192	4.22086	0.0312561	CCGAGGAGCGAAGGCGTACGTTCGGCGCGGGCATTGCAGCTCACTTACTACCTCCAAGCCCGCGGTGACCTGATGGACCGCGTGGCCGGTCAGTGGGAGAAGGCCTTCTGCACGGAGCTACAGCACTTTGCAGCGCTGCATCCAAAGCTGGGCCTTTACCCTGCCACTTCCTCGTCTCTGAGGACGGACTTCCAGTTTTCGTCGGTGCTGGCGCGCCGCCCCCTGTTGGCCAGCCTCGGGGTGTGTGGCGTGTTGGCCGTCCT	Lates calcarifer patched domain containing 1 (ptchd1), mRNA	ENSDARP00000126544
solea_v4.1_unigene54463	12	28	2	303	4.53563	0.000574481			7.1452	0.000158787	CCTCCAAACATCGTCCTGAAGCTTTGTTTATGATGGCTTTGTTCTGGAGGAGACAACATGGAGATAATATGGAGACAACAACGAGACAACGAGACAACATGGAGACAACACAGACACAACACGGACACAACACGGACACAACGAGACAACGTGGAGATAACATGGAGACAAGGACACAACAAGGAGACAACATGGAGACAACATGGACACAACAGGGAGACAACATGGAGACAACAACGAGACAACATGGAGATAACATGGAGACAACAAGGACACAACAAGGACACAACAAGGAGACAACATGGAGACAAGAACGAGACAACATGGAGATAACAACGAGACAACATGGAGACAACATGGAGACAACATTGAGACAACACAGAGACAACACAGAGACAA…	_
solea_v4.1_unigene361753	1	19	0	7	4.38937	0.0107853					CGCTCTTCCTGACACCCGACGCTCGCTGGAGACGCGTGGCAGTCGACGCGCAGGACTCAGTGTGGACCAGAGGAGGAGCTGAGGCTTAACGTCGCTCACACGCCGTCACGCTTTCTAAGACGCTGCTCAGCCACAGACTGAGGTGTCGTTTCCACGGTGACAGTGCGAGGCCCGTTGATCCTGACAGACAGGTTGGACTCCATTATGCAGTTGGGGTGTTAAGGATGGAGGACTCCAGTTTGTGTCTTGGTGTGTCATCGGCAGTGTCTGATGCTGATGCCCATCTGAGCAGTGCAGTCTTAAATGGCCGCTACCCCATAAGTCAGAAGCTTCACCAGCTCACTGCCCAGCTAGGACACGCCTTTCCCGACCTACACCGCCCACAGCAGATCCCAGAAG…	Lates calcarifer zinc finger protein 536 (znf536), transcript variant X4, mRNA	ENSDARP00000034396
solea_v4.1_unigene1000	1	16	1	29	4.32683	0.00436581			4.61559	0.0178101	ACACACACACACATACACATAAGTGTCAATGGTCAATGTTGTGTTTGATGTTTTAGGGTCAAAATGGGTTTGGACCAGAAAAAGAGCGACAAGGCTCTGCACTGACTACGCCTACAGGTTCTGCTGTGGGCGATGTGGGCGTATATAATGGAGGTCTGATCCACCGGGTAGGCTCTCTCACTAAGATGCCAAATGGCAGCGAACATGACGAACATCTTCATCGTGGAGACAACATAAGGTCCTCTGTCAATCATCATCATCAAAAACGTCCCTCACTGAAGAACGGCCTGCTGGACCATGCCCACAAGAAGCCGTCATACTACAAACATGGAAGGAGGAACTCAAGGGAGAGAATCTGGAGAAATGAACAGAGAAACTACAACAGAGAAGACGACAGTG…	Lates calcarifer voltage-dependent L-type calcium channel subunit alpha-1D-like (LOC108890565), mRNA	ENSDARP00000120225
solea_v4.1_unigene627243	1	23	0	1	4.27504	0.013619	4.13939	0.034259			TTAAGAGTTAACAGGTCATGAGTGGTGTTAACTACAGGTTTCCAAATGCAAAAGCCAGGCAGGCTTCCAAATAAAGGCTTGATGTCACATAATTGTTTAACTGAGAAGTGAAAAATGTAATTGAACAGTAACTTTTGGAATTTTCCACTTTCATGTTCATGTTCTGGGACCATGTCATGTTTTGTGTCATTACCAGTGAGTGCTGTGATCGTCTTGGCATTCATGAGCACGTCGTCTCCACACAGCGCCTCCACCTTGGCCTGGTACTGTTGACATTCCGACAGCCCCCCAACAGTGTAGTTGGTGAGGAGCGTGGTGCTCTGTAGCACCCCCTCATGGTACACTCGGAACTTGGATATGGAGGAAGTGTTGCTCACCTCCCACCTCAGTGCGTAGTTG…	Lates calcarifer uromodulin-like 1 (LOC108897484), mRNA
solea_v4.1_unigene518529	0	134	8	22	4.24008	0.00191093	9.026	0.000176177			GTTTGGGTTGCAAAGACCTTAAGCTGAGACATGTCCAGTCTTTTAGAAGACAAGTACTGATGTATTTAGACTCACCCACTCAAACACTTGATGTCTCGTTCCGTGTAAAACATGAGAATGGTTATTATATGGTGTTCGCCAGCTCTGGAAACATGAAGTGCTTTGAGTGTGGAGACGTTGGACACAAGCGGATCGCCTGCCCGCACAGGCGGCAAGCAGCAGAAGCTGCTCCGCCTGCGGTGGCCGCG	TPA_asm: Oryzias latipes strain Hd-rR, complete genome assembly, chromosome 3
solea_v4.1_unigene426677	6	228	7	20	4.22447	0.00159985	5.10537	0.00217508			TGACGTGTCCGCTGGTTCTATTCTGGACTGTGTGAGAGCAGGACAGGAGGTGGCGTTGACTGCTGAGAGTCAGATAGTAACAGAGCTGCCCAAAGAGGACCCAAGCATTAACAGTGTGGATATGGACTGTGACTCGGATGGTGTTTCTGTGACAGATAGTATAACTGATGGTGCTGAATTATACTCGCTAAATGAGATTAACCTGTTTCTAGATGATACTTTTGGTAAAGCAGCCAGTGTGTTTGAATATTTTCCTGATGGGAAAAAATTCATTGAAACAGTGAACACTCTACAAAGAGTCGTTGGTTTTGACCTCCTTGATGAACGGAAACGCTTCCGTTTAAAGAGGTACATCACTACAGTTAGAAAGGAG	Cyprinus carpio genome assembly common carp genome, scaffold: LG6, chromosome: 6
solea_v4.1_unigene36770_split_1	0	21	1	2	4.21429	0.0153953	6.36704	0.0138672			ATTATTATTGTTATTATTATCCTCTTATTAGAATATTAGAAAATATTTAAAGTGCATGAAATTGTCATTTTAAAAATAATTTGAAACCGTAATTTCCAAGCTATAATAGTGTTATTTTCTTTCATTTTAATTAAAAATAATTTTATTATTTCAATTTGAAAATTCATTTATTTACTGATACAAAAAAAGAAGATAAGAAAAAATTCATTGTGCATTTGTAGGCTAAATATTTAGATATGGTAATAACATTATTATTAATAATAATAATGAGAAATGAAAGCAAAAAAAGGCAAATTCTTAAGCAGAAGCAAGTAAGATTAAGGATTTAAATAAAGTAAATACATCAAAAGTCATGTTAATCAAATAATACAACAATTATTCTATTATTAATCATTTACT…	Xiphophorus maculatus hemoglobin subunit alpha-like (LOC102231383), mRNA	ENSDARP00000099639
solea_v4.1_unigene346778	1	17	0	6	4.21429	0.013619					GGCTGTTTGAGAAACTTTCCATGTACTGTGACAAATACGCAGAGCAGATTCCCGTCACCTTCGTCCTGGGTTTTTATGTGACTCTGGTGGTGAATCGATGGTGGAACCAGTTTGTGAACCTGCCATGGCCGGACCGACTCATGTTCCACATCTCCG	Oreochromis niloticus bestrophin 3 (best3), transcript variant X3, misc_RNA	ENSDARP00000099945
solea_v4.1_unigene689117	1	53	2	7	4.2093	0.00429388	5.33468	0.00545927			TAGTAGTTACGGGGGTTACAGAGCAGGAGCGCAACGTTGTCAGAGCTGTGTGGGAGAAAGTCGACGTCGACGAGATCGGACCTGAAGCTTTAATAAGAGTTTTGATCACCTACCCTGGACCGAGCGGTACTTTGGTAAATTTGGAGATTTGTTCTCCATTAGTGCTGCGTCGACAAACGCCAAGTTGGCCGAACATGGCAAAGTGGTGCTGCGGTCCCTGGGCAGAGCCGTGGAGGACATGGACAACATCAAAAAGCGTATGCCGAGCTGAGTCGTCTTCACTGTGAA	Lates calcarifer hemoglobin cathodic subunit beta-like (LOC108902970), mRNA	ENSDARP00000053076
solea_v4.1_unigene633375	1	19	0	2	4.08452	0.0199375					AATTCTCAGCTAGCTCTGCCTACCGATACAACACAGAGACGTACCAGTGGTCGAAGTTTGGAGACGTGACGGCCAAGCGAATCAGCTGCCACGCAGTGGCATCTGGAAACAAACTGTATGTGGTCGGGGGA	Lates calcarifer ectoderm-neural cortex protein 1-like (LOC108881331), transcript variant X2, misc_RNA	ENSDARP00000075626
solea_v4.1_unigene500700	2	45	3	39	4.00108	0.00387488	4.24797	0.0159579	3.66601	0.0332791	GGACGGTTCTGTTGGACACGCAGCTGTCCACACAGAGAGCTTACTGTTGTACGAATCTGCTCCGTCCCCTGGTCCACCCTACGTCTGCTATGTCACGCTTCCGGGAGGAAGCTGCTTTGGTAACTATAAGGTGTGCGAAACTCAGGCGGAGGCTCGGAGGGACGCCGCACGCGTGGCTCTGATGAACTCTCTCGTGAACGAGCTGCCGTGTCGACGCATCGACGCGCAGTTCATCGCTCAGAGTTTGCAGCAGGCGACCGCAGACAGTGCTGTCTCAATAGAAGATGCCTGTGATTCAAGCACCAGTATAGGAACGTACAGCTTCCTCCTCCACTCCTACATAGGAAGGACGATGCTGGAGTTCCAGGAGATGATGACAGTTTTCCAGCTGTTGCACTG…	Lates calcarifer limb and CNS expressed 1 (lix1), mRNA	ENSDARP00000068441
solea_v4.1_unigene566294	2	19	0	16	3.96653	0.00979377			6.05975	0.0222418	GAAAAGACGGAGATCCTCTCCCTGGCTTTGAGTCAAGCGTACATGCACGCACCTGAGGCGCCGAGCCAGACGCAGAGTCACACTCACAAACATGCACAACTTCCTTTACACACGTTCCACAGCCAGAAAACAGAGGTCCGGATTACACCACCCTGCACCCCGTCACCGACCCTCCGTAAAAACACAGAATGTCAAACCTCTGGCAAACACAAGAATGTCAAACCTCTGGCAAACACATGGCCTCCAACAATCCTTCCCCCTGCTCACAGCACACATATGGACACGAAGACTGAAGCAGCATCAAGTACAGAATTAAAAATAAATGGACTACAAAAGGTACACATACTGAGACATGATAAACACGGCTTGGTGGTACTTTCCTGCATTTTTATATACTTT…	Lates calcarifer limb and CNS expressed 1 (lix1), mRNA
solea_v4.1_unigene555337	0	15	1	4	3.94192	0.0228559	5.88859	0.0254192			CGGCATCGCTGATGTGTCTTACAAGGAGGAAGAGGCCGAGATCTCCTTCAAAATGGATGTCTTCCAAGCATTTGTGCTGATGCAGGAAACCTATACCAACTTTCCCTTCCAGAGTTGGGAACTCAGGCCACTGGGCCCAGACTCTGCTGTTTTTACAGTCAAAGGAGCATTCGTTGATGTCACCATCACAATCCAGGGTGACCAATGCATGCTGCTGTCGGAGCAAGAGAAAGGCCTCTCTCACCTCCTGGGAAAGCAGATGAGTGGCCCTGCTCTGCAGAGAGCCATGCTCAATGCAGGGATCAACATCTTTGTGAATGAACACACCGACAAATATGTCAGCACCTGTGGCAAGGCATGTGAGCACCATGG	Lates calcarifer cancer susceptibility candidate 1 (casc1), transcript variant X3, mRNA	ENSDARP00000104413
solea_v4.1_unigene32902	137	1702	104	1850	3.87685	0.00196982	3.54562	0.0177641	4.22446	0.0061267	CTCTCTGACAACATTCAACAGAACTGTAAACATGAGCTGACCTCCTCAGTGGTACCAAGCTTGGAAAAATGTGCCAGTTGTAGAGGACCATTTGCCTCCCTTAAGTGGCTTGGTGTGAGATGTAAAGTTTGTTCCTGCTTCTGGCACAAGTCCTGTTATTCTCAAAATGTGAAGTCTAATCTTGAACCCATACCATTCGTTATACAAGAACGACAGTCAAGTGAAGAGGCATCATCAGAGGAGGAATATGTGCCTGATTCTCTTAGTGACTCGGACAGTTCATGGATAACCACAAAAGAGCCTTTACCATATGTGCAGGACAAAGTCTCAGAAATACAGAATATTGAAGTGACCTGCAGTGAGTCTGCAGTCTGCACAGTGCAGCCTGAAGACACATCT…	Sinocyclocheilus rhinocerous uncharacterized LOC107709794 (LOC107709794), mRNA	ENSDARP00000125411
solea_v4.1_unigene25401	5	21	10	198	3.84244	0.00268727			4.34761	0.00707862	TACGCTGGGACTGGCACGGTCATTAATGGATGACTATCCTGTCAATCAGTCAAGAGTGGACAGGTGCCGAGGGTGATCACGTTCGGCTTCAGAAATGTCACATTTGATGGAAAATGCCAAGTTGCTGAATGCAGGACCTGCTCCACGAAGATATCTGACAGCCAGGCGACAACATCGAACTTTGTTCGTCATTTGAAGATGCATTCTGATAAGTCTCATCACGCTCTTTGAGCTGAAGACGATGCTGGAAATGAAGGGGATGACAGAGGAGGCCAGCAGCTATGTCGACCAGGTCTTCTACACCTTTGACATGGACGGGGACGGCTACATAGACTTTGTGGAATATATTGCGGCAATAAGTTTATTACTGAAAGGAGAAATAAACCAGAAACTAAAGTG…	Lates calcarifer guanylyl cyclase-activating protein 3-like (LOC108876112), mRNA	ENSDARP00000043225
solea_v4.1_unigene21130	0	13	1	4	3.78366	0.0305407	5.68588	0.0339916			GCGTCCCCCCTCCTCACTGTCTCTTACTCCCAACACCAGGCAGATGCTCAGCGGGGAACAGTTCACCATACGATGTCCCGCCTCTGAGACTTACTCCTCGATCTGGAAGCTGCTGCATTTCTCTCCAGACCGCTTGGCGGGGACCACAGTCGTTGTTGTCCAACATTCACTACCAGGAGGTGGTGTTCCTGCAGACAAATCGGTGTTTGTGTTCATTGCTGCCACTTGGAACAGTGGACTGTACTGGTGTGAGGGGCCTGAGGGTCGCAGCAATGCAGTCAACATCACAGTAAGCTATGGCAACATCACCTTGAAGACTCCTGCCTCTCCTGTGGCTGTGGGCGATGACGTAGTCTTGTATTGTCAGTACCAGGCAGGCAACAGCACTAAGACGCGCTT…	Cynoglossus semilaevis carcinoembryonic antigen-related cell adhesion molecule 5-like (LOC103376685), transcript variant X3, mRNA
solea_v4.1_unigene240265	0	11	1	6	3.78366	0.0305407	5.44996	0.0472323			ATTTTCCTCTAAATGGGAACAAAATTGACATCATGTTCGACTGTAGAAGCCCTGGAACTAGGGCTTCTCTTCAGAAAATGTTCAAATCTAGTGGGAAGTAGAAGCTCATTTCTATTCAAGTTCTTTTTACAACCAGCAAAGTTGCCCCCGGTGACTATTCACCATGTTCTCATTTCCCACTTGGTCTTCCTGAGCAAACCAGACAACAACACCCAGTTTTTATATACAGTACACGGTCTGTGATCAGGATGTCAGTCCCAGATCTCTGTGCAGACAAGAGGCTCATTATTTCCATTGCACAATATCATTTTCTTTTGATCCAAAAAGGGAAAATAACTAATCAGTCTTTGTTTGCACCCCAGTGCTTAAGGAGGCAGTAAGGTGATCTGCTACATAACA…	_
solea_v4.1_unigene69185	0	10	1	6	3.69751	0.0356318					ATTAAACCCATAGAAGAAGAAGAACTACCTGCAGCTCTCTCCATTAAACACCACCAGAGGAAGCCCCAAAAGGAAAGTGATGGTTAAGTGTAACTAATATAACATTACATACGTGCCACCAGCTGTTCAACTCAACTATCGCTCAGCCATAAGAGAGTGGCGAAGAAGAGAAGCTCCTCGCTCTCTGCTACAACAGACAACGGCAGTTTGCCCGAGAAGTTAACATGAATCAGGGAGATGGACCACACAACGGTAGAAATTGTCCATGTTGGTATATTTCACCGAGGGGAACTATGCCACCGGCGAATCAGCTGACCAATCGGCAGATTGTTGTATTGGAGTATTACGTGCAATTGGGAAGAAGTGAAGACGACATTAGGGACATGAGAATGTTTTTGC…	Cynoglossus semilaevis uncharacterized LOC103384035 (LOC103384035), ncRNA
solea_v4.1_unigene501541	1	12	0	4	3.69751	0.0356318					GGGGAAGTTGAAGGTCAGGGTCACTGATCTGCTGAAACTCTGCTGTGTTTGATCTGTAAATGGCACCAACTGGGCTTGTCGCTGTGCCTCTGATGTTCCTCGGAGGGAGGCAATGTGCAGACATGGGTGTGTGTGTGTGTGTGTGTGTGTGTGAGCAAGGGCATGTGTGTGCGCGGCAAACTCCACATTTGTATGAAAAGTGTGTCTCTATCAGACAAAAGCAGCGACACACAGAACGCTAGAACCACATAGCATAGCGTTGGTGTTAACCCTTAATTGTCGCACTTTGATGAACCTACTTTGAAGACTTACTCTCGCCAAGTCCTCATCCCTTTTGGATCTCATAGGAGAGTGTTGTGCAATAATCCAATCTGTGTTAGTCCTGTGGCTGTGAGAGCG…	_
solea_v4.1_unigene105135	0	10	2	19	3.69735	0.0166707					TGCCACGGTCCCATGGAGGCTCGTCACTAGAGGAGGGCCGCATTCCCCGGCGCCATGCCGCCATCCATGCCTCAATGGACTCCACTCGATCCAAGCAGCTCCTCAGCCAGTGGAAGAATAAGAACGAGAACAGGAAGCTCTCCCTGCAGGCCATGGATGGAATAAGACCGTCCTCCTTATCCTCACCGCAGAGGAACATGGAGCTGCGCTGCTCCTCAGAACCGTCTGCCATGGGCCTGGAGGCAGAGCTCCGGGCCGGAACCCACCTGCCTTCAATCAGTGCCCAGGAAGCAGAGCTGCGTGCTGGGGCCCACATCCCAGCTCAGTACATGAAGCTAGCAGCAAGCTCCGTCCCCATGGCGAACCATAATCACATGGCTCATAATGGCAGCACTGGAT…	Lates calcarifer phospholipid phosphatase-related protein type 4-like (LOC108885343), mRNA	ENSDARP00000118256
solea_v4.1_unigene284899	2	11	0	18	3.69735	0.0166707			6.22727	0.0173674	TAGGTGTAAGATGTTAAAAAAATGGAGAAATTTAAATGAACATAATGAAGACTAACCTCACCCAACAGAAACCAGGAACATGCAAAGTCCTAACAGGCTTCACTCTTACTGGGATTCAAACCAAAAGCATGCTTGCTGTGAGGCACCATTGCTATCCACCCCAGCACTGTGCTACCCCGCTACAGAGAAATATGCAAAGTAAAAGCACTATACAACTTGAGAGGGGGAAAAACCCTCAACAGGGACATCTAGTGGTTAAGTCGGGTTATTATTATGCACCTAAAAGAAGTTTTGTCATTGGTGTTATTAAGAAAACAGAGGTGAGACAAAACTAAGCAACATGTTCTAACTTGTTTCTTTGTCCCACATGATTATTAAGTACATGTTGGGATATGGACA…	Oreochromis niloticus sterile alpha and TIR motif containing 1 (sarm1), transcript variant X2, mRNA
solea_v4.1_unigene34835	16	210	11	142	3.689	0.00373941	3.60728	0.0201598	3.73448	0.0179156	TTTAGTCTCACTTGAGGTCTTGCATCTCCATGGCCAGTCAGACTCTCCATAGTTATACGTGATTTCTTCCCCTGGATTGATGTCCCTTAGTGCAAACAAGCACAGATGGGGCTTTCCATCAACTTTGATGGTTTTCATTTTGCTGTTCGGATTCACATGATCATCATTGATGAGTCTACCGAGGGAGCCGTCCTCCCAGGAAGCATCAATACATAACTGTTTCCCATTAAAACGAAACTCAAACATGAAAACCTTAAGTGCATCAAGGTACACTCTTTGCCTGTTGTCATGTTCATGTTTAGTTATTAATTCCCCTCTGTATTCAACAAGGAAGTCTCCCTCTTTAAAGTGGCAGCAGCTGAACACCCCTCGACCTTTAAAGGAATTTATGTATTTAAT…	Sinocyclocheilus anshuiensis N-lysine methyltransferase KMT5A-A-like (LOC107700335), mRNA	ENSDARP00000122342
solea_v4.1_unigene112718	1	15	0	0	3.60588	0.049545					GGAGATGTCAGAGGAAAATGGAAACTGAATCCTTCATATGGTTACACGGCAGGTCTGGTAAAGGAGCCCAGTGTATATGCTGGACCGCACACAGTTGGTGTGAAGATCTCTGACACGCAGGGAGAGTTTGGCGTTTACAACCTCAGCGTGACCGTGTGTGACTGTTCTGTGACGGGCAACTGTCGAACCCGCCGACACTCTGCCACCAGAGCTGCCTCTGGTGCTATAGGGATAGTGTTTGCCTCACG	Larimichthys crocea cadherin-like protein 26 (LOC104939074), mRNA	ENSDARP00000109048
solea_v4.1_unigene130250	1	15	0	0	3.60588	0.049545					AAAAAAAAAAAAAACTTAGCGATTTCCATTGTCCATCCAGGCATCCATCTTAATCACATCAGTCAACAAATACAATAACAGGACAATCATTACAAGCACAGCAGCAGCTACTCACTTTCTAATGTTATTTGATCTTAAAATTACCACCAAAACCTACACATGCCCTTTCGTAAAATTCACCTCTTTCTCCTCCTTTCAGCCTGGTCAGAATATGGATGTGTTTGTGCCAGTGGCCTGTCACCCCAGTCACTTTGTGCTGCAGCCATGGCAGGACCTGCATAGGCTAACGGTGTTGTTGGGGGAGATGATCCTCTATTATAACCAAATGTCGAGGACTGACGCGACCATGAAC	Cynoglossus semilaevis tudor domain containing 7 (tdrd7), transcript variant X5, mRNA	ENSDARP00000101927
solea_v4.1_unigene144291	1	15	0	0	3.60588	0.049545					CTCAGGTGCTCAGTCGTGCCTTTATGGACTCCTCTGTGGTTCCATATTTGTGTTTCTCTCGCAGATTTCACTGCAAACTTTGAAGATGGAAACTACAACATTTGATTATGAAGAGAGTAATTACAGCGACGACCCAGTGGGTCTGATCACGCCGTGTCGCAGGGACGAGGACAACAGTCTGGGAGCGAACCTCTCCGTCCTTTACTACTTCATGTTTCTCTTCAGTCTCTTTGGAAACGGGCTGGTTCTGGTCATTATCCATCGGTTTGAGAAGCTGACGACTGTGACCAACATCCTGCTGCTGAACCTGGTCTTCTCCTCCCTGATCTTCATGAGCAGCCTTCCCTTCATGGCAGCGTACATGCAGCTCTCCACCTGGATCTTCGGAAAGGTCATGTG…	Lates calcarifer C-C chemokine receptor type 3-like (LOC108881549), mRNA	ENSDARP00000066871
solea_v4.1_unigene682511	1	13	0	2	3.60588	0.0418588					TCCTGAGCTGACACGTGCTGTCACCAATGTCATCTGTTCGCTCTGCTTCAACTCCTCCTATTGCCGAGGAGACCCAGAGTTTGAGTCCATGCTGGAATACAGTCAGGGCATCGTGGACATGTTCTATAAGCTTGTCTCCGGTCTGTGCTGCTCCGTAGCATCGGGGACTTCACTGTGAGGAAAGGAAGTCGAGTCATCATCAACCTGTGGTCTCTGCACCATGACGAGAAGGAGTGGGAGAATCCTGAGCTCTTTGATCCTTAGCTGCTAACTTTGTCGAAGCATGCCGCTTCTCCTTCGCCTGTTGTTCGCCGTAGAAAGTCTTTTTGAACCGGAACACAGTCTACAAGTTACCCAAATGTTGTTTTTCCCTCTGCTCTCCAGTTGAAAATAATGTGA…	Solea senegalensis cytochrome P450 CYP17I mRNA, partial cds	ENSDARP00000043155
solea_v4.1_unigene139639	0	3	1	12	3.60588	0.0418588					CAAGAGGTCAGTTTTCAAAGATGCCAAACTGCTGTACCGCTTCCGGAAGGACGACGGCACAGTTCCGTTTAATATGGAGGTGAAAATCTTCATGCGAGGACAGCGGCTCTATGAACATCTCATAGGGGATAAGAACTCTATAATGCAGCTCAGAGAGGAGCATGCTGTTTCTTATCAGCGTGCTTTTCCTGGCTGCCAGTTGATTGACTGGCTTCTTCAGAATGGAGAGGCAGAGAGCCGGCGTCAG	Lates calcarifer DEP domain-containing mTOR-interacting protein-like (LOC108885591), mRNA	ENSDARP00000094426
solea_v4.1_unigene39631	6	7	12	214	3.59645	0.00421843			4.20258	0.0084595	TATTCTTCTTCTTCTTCTTCTTCTTATTATTGTTGTTGTTATTATGTGTGAGACTGGGTTGAACGTCTCATCCTAGCCCGACAGCTGATCCAGGACTGTGGGGTTGCAGATGATGACCGGCTCCTTGCTGCCCGCTGCCTCCCTGTGCAGAGCCCGAGTGACGGCCCTGGGCGGAGCCGTCACCGCGGTCCAGTCGTGGGCGATGTACTGGTGGTACGGATCATGAGAGCTCTCCAGCTTCTTTGAGCGAATGAAGCTTAGCATGATGCAGAAGGTGAGGAAGCTGAACACGCCTACCACCAGAAGAACATACATCATTCCCTGGGAGTGGGCAGTGGCCCTGGCCTCAGTCGCGTAGTGCACGGCCTGCTGGGTAGTGTAGTTCAGAGGTGTGGGTGG…	Larimichthys crocea potassium voltage-gated channel subfamily E member 1-like (LOC104930300), mRNA	ENSDARP00000111981
solea_v4.1_unigene62075	19	271	28	294	3.57722	0.0042	3.73026	0.0159871	3.45531	0.0218545	GAAGGCACATCTACAGTGGTTGATGATGATGTTGATATCGCAGACAGAATGGACCAAAAGCTCAGCAGGGCAAGTGAAGTACTTGAACAACCTGGAATGCAAGTTCAAGGGATCTGCTGTTGTACCTGCTAACTCACTGAGATGAAGAGAGCCAAGCGACATGAGGAAACTCCATGCACCTCAGCTGTGTCACTTGAAAATGTGCTGGAAATGGATGAGCCAAGAAGAAAAACGAAACAGCAGTGGTCTCCTAAAGAGGTGGCAGCAGTGATGCGACATTTTAAGCAACATGTGACCAAGGGGAAACTAGCCACAACAAAGGAATGTCAACAGTGCAAGACAGCTGAGCATCCTACTCTGGCTAATCGCACTCTTCAGAACATCAGAGACTTTGTCAGG…	Ictalurus punctatus uncharacterized LOC108261961 (LOC108261961), mRNA
solea_v4.1_unigene66116	3	26	0	12	3.5538	0.0160436			5.65191	0.0398523	AACTGGCAACCCTGGCTAGCTGTGGGTTGTGCACACGGCACGTGGGTTCGGAGACACTCAGTCGCAGAACGAGGACAGCGAGGAGGTCGCCGAGTTTCACCTGTCCAGTATTTGATTAAGTCATTTAAAAATGGATGAGTGGGAAGAGACGGAAAGTACTAACTCTGTTACTCTAACCAGCCACACCTCAAATGAAGGTTCAAATGAAAACTCGTGGAAGACTGATGGTGGTGACTTTGGAACAGGTCGTGGAGGCAGAGGCAGACGAGGGAGATTTACAGATTCCTTTTCCACAGGTGGTGATGAAAATGGGACTGATACTAACAGCTGGAACAACACAGGAGGAGAAAGAGGTGGTTTCAGAGGGAGAGGAAGAGGACGTGGCAGGGGGTTTGGCAG…	Solea senegalensis clone cl_A1L3 vasa mRNA, complete cds	ENSDARP00000123870
solea_v4.1_unigene303063	0	12	1	2	3.50803	0.049545	5.57274	0.0398523			CTCGGCCAGGTGCTGCGGGAGCTGGCCGAGGAGTACGGCGGCGTGGCTGTGAGCTTCCCTCGTACTGGAGCCAACAGTCAGCGGGTCACGCTGAAGGGAGCCAAAGACTGTGTGGAGGCTGCAAAGAAACGCATCCAAGAGATCATCGAGGACCTGGAGTCTCAGGT	Oreochromis niloticus vigilin (LOC100709441), transcript variant X3, mRNA	ENSDARP00000109853
solea_v4.1_unigene293120	0	5	1	9	3.50803	0.049545					ACTTCCTATTATCATGGAGGGTGACGTGTCCGGCTCTGTCCACATGATCAATGTGTCCTCTCAGACGTCAGGCCTGTATCGCTGCTCTGTCTCTAACCTCCTGGGGACAGAGAACTGCTTTGTCCATCTGTCCATCTACAACACTCCGGACACTACCTCGGGCATCCTGCAGGCGGTGCTGCTGACCTTGTCCATGAG	Lates calcarifer immunoglobulin superfamily member 11-like (LOC108893841), transcript variant X2, mRNA	ENSDARP00000022093
solea_v4.1_unigene72675	35	528	20	90	3.48086	0.00573898	3.81882	0.0124047			GTATCAAACGCAGAGTACGGGGGTATGTCATCATGGTGAAGTTCACAGAGCAGGAGCGCGACGTTGTCAGAGCTGTGTGGGAGAAAGTCGACGTCGACGAGATCGGACCTGAAGCTTTAATAAGAGTTTTGATCACCTACCCCTGGACCGAGCGGTACTTTGGTAAATTTGGAGATTTGTCCTCAATAAGTGCTGTGTCGACAAACGCCAAGTTGGCCGAACATGGCAAAGTGGTGCTGCGGTCCCTGGGCAGAGCCGTGGAGGACATGGACAACATCAAAAAGACGTACGCCGAGCTGAGTCGTCTTCACTGTGAAAAGATCCACGTGGATCCAGATAACTTCAGACTGTTGGCCGACTGCATCACCATCACCATCGCTTGCAAACTGAAGAGCACGT…	Lates calcarifer hemoglobin cathodic subunit beta-like (LOC108902970), mRNA	ENSDARP00000053076
solea_v4.1_unigene20806	2	12	0	12	3.4269	0.0278323			5.65191	0.0398523	CTCTTTATTACAACAGCATCTCTCACTCGAGTTGTAGCTATGTTTCTTTTCCCCCCTCATCTCGACACATTCATTTAATTCGCGTACAATGGAAGTCATTTTATTTTGATCACAGCATTTAATTAAATTAAATAAATAAATAATGAAAATCCTAACACAAACATTCAATGTCATTCACAGTTTGGGATATTTAGAAGTAATGAGGGACCGGACTCGTCATCACTCGAGAAAACAACCGAACAAAGAAGATTTTAAAAAAAATTTAAACACCCTGTGTCCACTTTGGAAAGAAAAGCATCTTATTTCAGTCAAACATTTCCAAATACACTTTTTTATCTATGGATTGCTAACAATTTGCTATAAAATACAGTTTAATCTCATCGTCAAGCTCGGACAAAA…	Lates calcarifer probable G-protein coupled receptor 61 (LOC108886462), mRNA
solea_v4.1_unigene623490	0	12	1	1			5.57274	0.0398523			TAGGAGATTAGAGGAGAGGGAGAGAGAGTGCAGGGAAGAGCCCCACACCTGCGGCCCGAATGAGGCAGACCTCTGTCTTGGCCCTACAGAGAGGCAGGCAATATCCAGGGGCAGAACAATATCATGTTAGTTGTCCGGCTCAGACGATCGAGGTAAAGGAAGGTGATGATGCGAAACTTTGGTGTCAGCTGCACCCCACGGTCGACCTGAAAGAATATACAGTGGATTTCACCAGACCTGACCACATGAGCATGGTGGTCCACGTGTATCGACATGGAAATGATCATCCATTTTTACAGTCCAAGTTGTACAGAAACAGGACGAGACTCGTGCACCAGAACCTGACAGAGGGACGAATCACAATGTGGATGTCCTCAGTGCAGCTGACAGACACTGGAC…	_	ENSDARP00000073808
solea_v4.1_unigene114645	0	11	1	2			5.44996	0.0472323			GCACTCAGGGGCCTTTAAATAGGAACTGTCTCCAAACTGTGGGACAACAGACAGCATCGCAGTGGAAGGATGGACGTCAACAGGAGACTGGGGATGAGGGACACTGTGCTGGCGCTCTTACTCGCTGTCCTGCAGGGACTTCCTCTCGGGGAAACGGCCCCGAACCCATCCCCGCTGGTCGGATCCAACTGGGGGAACCCGAGGAGATACGTCCACCTGCAAACTTCCACGGACCTCAACAACTTCTACTTGGAGATCAGGTTAGACGGCACCGTGTGCAAAACTACCACCAGGACTTCGTACAGTGTGATTTTACTGAAGGCTGAAACGAGGGAGCGCGTGGCCATCCTCGGCGTAAAAAGCAGCCGTTTCCTGTGCATGGATGTGGAAGGCAGACCG…	Lates calcarifer fibroblast growth factor 23-like (LOC108886221), mRNA	ENSDARP00000067387
solea_v4.1_unigene44577_split_0	5	90	4	6	3.37602	0.011429	4.0187	0.0135364			GTGACCACTCTATCAGAGGTGGAGGTCCGGGCGCGACCTGCGTCAGAAGGACGCGGCTTGGCACGCGCTCGCGTGGGTGTGACCGCGCGGGCAACTGAATTTAAGAAGACCCGACACCGTCCGAGATTTTCAGGTATCGACAGAGAACCGAAGCAAACATGAGTCTCACCGACAACGACATAGCCACCGTCAAGGCTATCTGGCCCAAAATCGCCAAGGTGGCGAATGAAGTTGGTCCAGAATCTCTGGCCAGGATGCTGTGCATCTACCCCCAGACCAAGATCTACTTCTCCCACTGGTCAGACCTGAGCATCCAATCCACCAAGGTCAAGGAGCACGGCGTGGTGATCATGAAAGGCCTGAGCTTGGCCGTGGAGAAGATAAACGACATGGCCAACG…	Lates calcarifer hemoglobin subunit alpha-like (LOC108890782), mRNA	ENSDARP00000053077
solea_v4.1_unigene557273	22	186	19	239	3.36257	0.006688	2.97888	0.04722	3.71001	0.0150893	TAATTTCCTCTTTTGTAGTGTCACTTGAAAATGTGCTGGAAATGGATGAGCCAAGAAGAAAAACGAAACAGCAGTGGTCTCCTAAAGAGGTGGCAGCAGTGATGCGACATTTTAAGCAACATGTGACCAAGGGGAAACTAGCCACAACAAAGGAATGTCAACAGTGCAAGACAGCTGAGCATCCTACTCTGGCTAATCGCACTCTTCAGAACATCAGAGACTTTGTCAGGAATCGTGGCGTAACTCTGAAAAGAAAAAGCAGTCACTGAACAGCTATGTTTTAAATGTTAGACAGTTATTTTACAGTTTTTAGTTGTTAGGTAAAAGTGATTCTACCTCAATTTCAACCCATGTAGGGTTAAACCTAACAATTGTTTTCATCAGTTCACCTGCTAATTC…	Ictalurus punctatus uncharacterized LOC108261961 (LOC108261961), mRNA
solea_v4.1_unigene534507	2	23	2	20	3.34398	0.0177022					ATGATGTCACTACCATTACCCGAGCATTATCATGTGATGAAACTTCTCTGTGTTTTGAAGTTTCATCACATGATAATGCTCGGGTAATGGTAGTGACATCATTATTTGCGTCTCTTACTGTTTTTACAACAGATATTTTAACAGATTTTCTGGGAAGTGTGCCTGTTTTGAGACGAGTGTCCATTCGATTTTGGCTTCGGTGTTTTAATTGAGAGACGCACTGGGGGCTATAATCCTCCGGGCTGAGTGATTGTGATAGCTGTCTCTTTACCATGAGTGTGGAGGTTGTAGGTCTTATCTCATTGTTAGTGTCATCCTGAGTTACAGGGCACCTGGTAATGAGAGTTATGTTCTCATCTTCACTGTCCTCCTGATTGTGGTTGTCTAGGCTTTTAAAGC…	Cyprinus carpio genome assembly common carp genome ,scaffold 000004803
solea_v4.1_unigene571501	393	402	67	4156	3.3047	0.00605125			6.02441	0.000314811	CCATGTTGTCTCCCTGTTGTGTCCATGTTGTCTCCTTGTTGTGTCCTTGTCTCCATGTTATCTCCATGTTGTCTCGTTGTGTCCGTGTTGTGTCCGTGTTGTCTCGTTGTCTCGTTGTTGTCTCCATATTATCTCCATGTTGTCTCCTCCAGAACAAAGCCATCATAAACAAAGCTTCAGGACGATGTTTGGAGGTGAAGGAGGAGAAAGTGGACTTCGGGCACCGACTGATCCTGCAGACGTGTACGGGACAGACGTGGAGCTTTAAGAACGTGGCCAAAGTGTAGAAGGGCTGAAGTGGACTCACCTGAAAGAAACAATAATAACAATGTTTTTCTGGATTTCTGGAGTTTGCTTTACGACGACTGTGATTCTGATTCGTATTGAAGTTCGTATTCT…	Cynoglossus semilaevis putative polypeptide N-acetylgalactosaminyltransferase-like protein 3 (LOC103377173), mRNA
solea_v4.1_unigene10152	0	12	1	0			5.57274	0.0398523			CCTATTTTGAACTTCTGAGGGTTTTTTTTTTATTTTTATTATTGCTTGAAATGGAGGATTTGAAAACTTCTGAGCGATGTGTCCACAAGTCCTCCTCCTTCAGTATTAGCAGCCTGTTGTGGAGACGAGATGGGATGGTGCACGAGTCTCACTCTCCGTCCCAGAAACATCCAGGTAAATCCAGCCAGGATGAAAAGTGTGACAGCGAAGTCAAGCGCGAACTTCCCACACAGGGCGCGACAGTGGAAACAAAAGACACAAGTGGGAAACGGGATGGGAACAAGGCGGAATCAAAGGAGAGTGAAGGAATCGTGAAAAGCGAGAAACCTCCGTTCAGTTACAACGCGCTGATCATGATGGCGATCCGCCAGAGTCCAGAGCGACGGCTCACACTCAACG…	Lates calcarifer forkhead box protein G1-like (LOC108879393), mRNA	ENSDARP00000089638
solea_v4.1_unigene536504	0	12	1	0			5.57274	0.0398523			GGGAGAAGATGTGGAGCTGAGTGGAGGGAGACTCCAATAATCGGTAGCGGTCCAAGCCATGACAGGTGCTGTGTGTATGATAAGAGGAACATGGTAGACGGAGTGCACTGCCACCCAATCGGTCACTGGATAGAGGAAACGGGACACACGGATGAGATGAAACACACCACCAGCTTTTACTTCAATGTGGCTGGTCAGAAGGCCATGCACTTTTCCAGGTAATGCTATAAAACCCTGTGTTTTTTACATTCATAAAGCAAAGCAAAACATGTCCCAGTGAATTTTGAAACTACAGAATTAGAAAGTTGGCACACTGATGTCAGATTGTCATTATACAGCGAGTCAATACACTTGACAGCGAGTCAATAATAAGCTTTGTACTTGTTGTTGTTGCTGAAT…	Lates calcarifer epilepsy, progressive myoclonus type 2A, Lafora disease (laforin) (epm2a), mRNA	ENSDARP00000076482
solea_v4.1_unigene417097	1	21	1	0	3.23638	0.0445216	4.00967	0.0416015			GACGAGACTCAAGGATGAGATGTGACCGCCTGAGCCGAGTGTTGGCACTTTACCTGATGCTGTGCGCCTTGCGGACAACTTCCATCGTCCAGCGCGCACGCGATTTCGAAAAGAAAGTGTCTATCATGCTGAATGAAGAACCA	Lates calcarifer erythropoietin receptor-like (LOC108898639), mRNA
solea_v4.1_unigene106685	3	39	1	0	3.20398	0.0267735	3.51078	0.0370352			GAGTGTGTGTGTGTGTGTTTTCATCCTCTTCTTCTGCACTTGTTGAGCCGCGTGTTCCCGCTCTGGAGATGTGGTGGATGCTGTTTCCGCGCTGGATCTGGTTCTGGTTCCTGACGTGCGCGTCCGTGTGGATGGAGCTGCCGCTCGCGGTTCTTCCCCAGATCACCTACTCACACGCGGGCATCTGCCCCAACGACATGAACCCCAACCTGTGGGTGGACGCCATGAGCACGTGCACGCGCGAGTGTGAAAGCGACCAGGAGTGCGAATCCTTTGAGAAATGTTGCCAGAACGTGTGTGGCAATCATAGCTGCGTGGCGGCCCGTTACATGGACAGGAAGAAAGGCCCTGTGGGAATGCCCAAAGAAGCCACCTGTGCCAGTTTCATGTGCACCCAGC…	Lates calcarifer WAP, Kazal, immunoglobulin, Kunitz and NTR domain-containing protein 2-like (LOC108884609), mRNA	ENSDARP00000025648
solea_v4.1_unigene85320	0	11	1	0			5.44996	0.0472323			ACTCATCAGCTCAGCCTTTATATTCCCTGTTCCTGCAGTCACTCATCGTCTGATTGTAACAGTTAACTCTCTCTCGCCTAGGAACAGTGTTAGCTGTAGTGTCCACTTAATGCTTGTTGTTTTGTGTTTTTCACTAACTCCTGTGCTCTCCTGTGTCCAGAGCTCTCTCCCCTGTGCGTGATGTCACTGACGTTTGGAACTGATCGCCGCCTCCTCTACCGTCACCTCACGTATGTTACCTCTTTTTAATAAAACATCTCCTCGTCTGCCTGTCACACGTAGCATGTTTGTTCTTCTTCATAATGTTGGGCTGTGAAAGTCTCTTTGTGATGTTAATATGTCTAAATAAGGACAATGATGCTAATCTGGAAGGATTTAGATTATGTTGTTTGGTCTTTT…	_
solea_v4.1_unigene93323	0	20	2	0			6.29753	0.0154796			CAAGTTCATTCTGATTGCAGGTAAGGCACATTTACAATGACCAAATGAATGTTTGCAAAAGCTTTGTTTCGAGTGAATATTGACTGAGTTTGTCACTTTGAAGGTCTGTGCTTGACCATCACCGACAGATGGTTTCTGCTCACAAAAGAGTTGCATGCAATATCATATTACTGATGTTAAAATCTTAATAAACCACACCCCCTCCAAATGTCTCTTCTTAAGGCCCCGTTGCCACAAAATCCTCAGTCAGAAGTCAAATCTTCACCAACCTTCAACAAACATTGCAAACATGAACAAGTTCATTCTGATTGCAGGTCTGTGCTTGACCATCACCAGCTTGGCTTGTTCCTCAAAACTGGTGTGCTATGTACCAGCTGGTCCATCTACCGACAGACGCTG…	Paralichthys olivaceus fChi3 mRNA for chitinase3, complete cds	ENSDARP00000067816
solea_v4.1_unigene486246	0	17	3	12	3.16678	0.031173	6.06629	0.019594			TGAGGAAACACAGGGATTAAAACAGAGTCTGTGACAAAGAAATGATGTTAACAAAGAGTAAAAATACAGCTTTATCTATATGATATATGCACATTGTGTGAGCTCGTTTATATCCAGTGCAGCAACAACGTGCTACATGCATACTGACGTGCAGAAACATTTGAAATAATTCAAAGCTTCCTGGTGCATAATGAAGTCAGCAGCAGCAGCAGACAAAGTTTCCCTTTATGCTTATAAAATCTATATTTGATTGTATTTTATCCCTAAAAACATGTAAAAACAGGGATTTTACAGTTTACTGTCATCTCTGCCTCTTTATTTTCCTAGTTTTACAGTGAACACAGGATCATCTGCCAAAGTTCACACTTTGCTTTGTGTGAACTTCTTAGCTTGTGAAGT…	_
solea_v4.1_unigene421602	200	168	23	1825	3.15511	0.00840644			6.36926	0.0001877	GCCACTTTCCAGCCCTCAATTCAGGCCAGCAAAATGCAAAAACGCCACCTTCCCAAAAGACCTCCCAACGATCTCCATCATCTTCGTCTTTGTCAACGAAGCAATGTCCGTGATCCTGCGCTCAATCCACACAGTCGTCAATCACACGCCTGCTCACCTGCTCAAAGAAATAATCCTAGTGGATGACAACAGCGATGACAAGGAGCTCAAAGGTCCACTGGAATCTTATGTGAACAGACGCTTCCCCGGACTGGTGAAGATCGTCAGGAACC	Larimichthys crocea putative polypeptide N-acetylgalactosaminyltransferase-like protein 3 (LOC104927792), transcript variant X4, mRNA	ENSDARP00000062190
solea_v4.1_unigene332908	2	51	5	13	3.14442	0.0199362	4.42758	0.0120342			AGGAAATGATGCATTGTTCTGGTGGAGCTTAAGTGTGAAAATCATCACAGTTTTCCTGCTGTGCTCTCATTTACATCTGACTGCATGTATATATGTATATAGTGCATGCATCTCACACCACTCTGCAGCAAATCTACAGCTGAAAATCAAGAGAAATGTCAGCCATCACGATGAAGCTTTAACCCTTTCATTTACTTCCCTCTTAAGCCATTGGAGGACAAAGTGTCCACCTCCAAAAACTGCTATAAAACTAAGTACAGATTCATATTTCTTTCCACTATCTTTGGCTTAATCTTTTAATCATCTTCAGTCCTGATCAAAACTATCAAATGTCTGTACTTTATAATGTATGTTTAAATGTAAGCATTTAACCGTTTAAATGCCAGTTTAAACGGCATT…	Larimichthys crocea RNA binding protein fox-1 homolog 1-like (LOC104929735), mRNA
solea_v4.1_unigene57992	11	170	23	132	3.13829	0.0114201	3.83366	0.0136523			TTACATTTTCTGGTTTTACCCACGCTGAAGATCACAGGAATGTTCACTGGCTTATAGTTTCATATTCATTTTTAAAACATATGCCGCTGTGTAATGGAACAGTGACTGGCATCATGTGGAGGCTTTTCTTTCATCTGTCTGCTGTAGCTCTGGGTCTCATCTGGCAAAGCAAACACACAGTGGCCTCAGATGGACTGTCCACACCCGACGAGGTAACTGCAGCACATGGAGGATCTGTGACGGTCGAGTGTCATTATGACCAACAGTTCAGAGAGAACACAAAGTACTGGTGCAAAGGACCAGTGTATGTCTACTGTAAGATCGTGGCGAAAACACCCAGGAACCGACCCAGTGACAGATGCTTCATTGCAGACGATAAAGAGGCAGGAGTCTTCACTG…	Lates calcarifer CMRF35-like molecule 7 (LOC108882147), mRNA	ENSDARP00000102966
solea_v4.1_unigene292551	1	0	2	27	3.0646	0.0341875			3.66871	0.0416099	AGGGAAGAGGTGGCAAAGAGGACGCCCAGAGAGGCATGAAGAGAGCTGCAGCTGGGGAGCGCAAGACCAACCAAGATGAATACTCACAGGAGTTTTCCATCTCCAAGCCTTCCTATTACGCAGAGTCTGACCTCAGGGGCAGAGGCGGGAACAGAGGAAGGAGAGGAGCAAGAGGCAGGGAAGAGGTGGCAAAGAGGA	Lates calcarifer intracellular hyaluronan-binding protein 4-like (LOC108882481), mRNA
solea_v4.1_unigene23882	16	132	0	3	3.05386	0.0178064					AGCAGCAGCAGCAGAGCTCCCACGCCCACTGAGGAGGATCCACAGGACTGCTTTCACTCCATCCCTCTCTTCCTCTCTCTTAAATCTGTGCTCAGCATTATCACAAGTGCTGAAGCGTCCTGGTCACCACCTCCAAACAAAGCACCATCCAGAAGCAGAAACTTCACGGCTTCCCTTTCCCTTCCTGCCTCAGGATGTTGGAGCTCGGACCTGAGCGATGGAGGCTGATCTGCTTGTCCCTCCTGTGCCTGTGTCTGTGCCTGCCGAGGGAGCTGAACGCCAGGAGAGCCCCGAAGACTCCCCGCTGCCCTGCCACCTGCTCCTGCACCAAAGACAGTGCCTTCTGTGTGGACACCAAGGCCATTCCCAAGAGCTTCCCTCCTGGAATCATCTCTTTGA…	Lates calcarifer leucine rich repeat LGI family member 3 (lgi3), mRNA	ENSDARP00000060624
solea_v4.1_unigene23368	3	25	0	1	3.01066	0.0457745					ACCTTTTTTACTGTGGTTGCCACCTTTCTCATGTCCCTCTTCTGTGTCACAAATGGAGGGATGTATGTGTTTACTCTGCTTGACCACTTTGCAGCAGGGACATCAATTCTCTTTGGAGTGCTTATTGAAGCCATCGGCATCGCATGGTTCTATGGAGTGGATCGTTTCAGTGATGACATCGAGGAGATGATTGGCCACCGCCCAGGCTGGTACTGGAGGCTCTGCTGGAAGTTTGTCAGCCCCTGCTTCCTCCTGTATATGGTGGTGGTGAGCTTTGTCAGGTTCAACCCCCCAAAGTACGGCACCTACACGTTTCCTCCGTGGGCTAACACACTGGGCTGGTGTCTGGCCATGTCCTCCATGGCCATGGTGCCTCTGTATGCCATCTACAAACTCTGC…	Lates calcarifer solute carrier family 6 member 3 (slc6a3), transcript variant X2, mRNA	ENSDARP00000124452
solea_v4.1_unigene44891	3	12	0	14	3.01066	0.0414222			5.87019	0.0292706	CGGCGAGCGGCTCATCACGGATCCGGCGGGGGAGATGGGCCGCGTTCAGGACTTCTTGGGACTGAAGCGAATAATCACGGACAAGCACTTCTACTTTAATCGAACCAAAGGCTTCCCCTGTCTGAAGAAGCCGGAGAGCAGCAGCCAGCCGCGCTGCCTCGGCAAATCCAAGGGGAGGACTCACGTACAGATCGACCGCGAGGTCATAGAGCAGCTGCGAGAGTTTTATAGGCCATTTAATATTAAATTCTATGAAACAGTGGGACAGGATTTCAAGTGGGATTGAGAGAGCCATACAGGAACGGTGCTGCTTTTAAAATGGCTACCTCTAGAGATGTGTTAAAATATATTAAAAAAAAAAAGCCTGGGGTATCAACACAATGTCATCACAACTCTATT…	Lates calcarifer heparan sulfate glucosamine 3-O-sulfotransferase 2-like (LOC108903027), mRNA	ENSDARP00000077475
solea_v4.1_unigene442250	1	14	4	28	3.00536	0.0272217					CTCCATCTTTTATGTTTGCAAATTTTATTCATTTCATAATACATTATTTTTACTGTGGCACATAGAGAATCTGTATTTTTTGCACATTGATATTTTCTCCAACATCTCATATGGATTGCAACACATAAAAGATGGAGCCGTGCACAGTGGACCTCTTTCTAGTCACTTGCACTGGATTTAAACAGGAACAAAAGTAATATTATCTTTTCTTATTTCTGGGATTAGAAAATAGGACATTCTGTATGAGTCCGACCTCACAAGTCATGACATTTATACATAGTCTCTTGCACACAACACCAAAAGATTGGTCAACTATGATTGGGCAATACACACGTTATTCTATGTCATATCCATCTTTTCACACATAAACATATATTAACAAATTCTTCGATAAGATGC…	Lates calcarifer myosin VIIA and Rab interacting protein (myrip), transcript variant X5, mRNA
solea_v4.1_unigene234709	0	19	9	55	3.00163	0.0197902	6.22449	0.0173674			TTCTGGGTTGGAACCATGCCTCAAAAAACACCTGGGCCCAACGCAGGAAGTACTATACATCCAGAGTGCAGAAGAGCAGGAGGAGGGCTCCCTACACCAACAGCAACATCTCGCTGGAACAAGATATTTACATGCGAAACAATTCGATTGCTATCAAATTTTGCTATATCACAAATATTAGGTTATTAAGTGAATTTAATACATATATATGTATATCATTCTGTTGATTACATGTATTTTTTAAATTAATATATAGATAATATTTAATGTGCAATACTTTGTGATTTCACAAATATATTAAAGATAACAAATATGAAGAATATCAATGCAACAGCCTTTACAACCAGGAAAAATCATCATAGATACCGTATCACAACATCCAAACTCTAAAACATATGG…	Lates calcarifer protein THEM6-like (LOC108883301), mRNA
solea_v4.1_unigene333153	16	142	5	25	2.97321	0.0190143	3.04363	0.0464438			TATTATTTCCTCCAGACTATTAATGACAAGATTCAAACAATTGGCTAATTCAGCTCAAAGTTCAATGATAACTGCAACATCCTACGGTAAAAGATTAATATAAAATGTTCCTTGTTTTGTCACATTTCAAGCTATTTAACCCTGGAAATATGAAGAAAATTTAAGTTTATTGTCATTATCATTATCATTGTTCTGATTGGATGGGCAAGCTGTCAATCTGGGGTTAGAGACTCAGGATCTGCCTCAGCAGCATGTAGAAGAACCATACAAAAACCCGCCACCTCCTTCTCATGCTGGTCACCATGCTCTGGCACACATTGCTGTGGGATGGCATCCCGTTCTTCAACCACACATTTGTCGCAAGTCGGCCAGTGTGGTTGTGTTTGTCACTCTGGCACG…	Haplochromis burtoni uncharacterized LOC102293855 (LOC102293855), ncRNA
solea_v4.1_unigene14096	11	145	9	14	2.97204	0.0197402	3.60455	0.0193438			GTGAGGTAGTATAACCCCCCCTCCATTTCATCCCTCAGTTGGTACGTCCCGTTAAGATAAATTCAGAACAGGTGAGGTGCTGACTGTGGGTCAGTGAATGTCCTACTCCTCTGACCTCTAATTAAAGATGGGGGAGAGGTTGCAAAGTCAGAGAAGTTATGTTTGCTCGTTCTTCGATTGTAGTGCTAAATTCAGTAAGTCATGGAAGCTTGAGGCTCATCTGTGCAAACACACAGGATTGAAACCATTCTCATGCGAGAGCTGTGACAAAAGCTTCTGCACTCGCTATCAACTCACCAGACATGAGCTCAGTCACAGTGGAGAGAAACCACACAAGTGTTTGGCTGATGGCTGCTCCGAGGCCTTTGTCACAAACGCCAGCATGAAGAACCACATGGC…	Lates calcarifer general transcription factor IIIA (gtf3a), mRNA	ENSDARP00000096703
solea_v4.1_unigene671088	5	5	3	57	2.91238	0.0234623			4.21067	0.0149517	TCATTAATGGATGACTATCCTGTCAATCAGTCAAGAGTGGACAGGTGCCGAGGGTGATCACGTTCGGCTTCAGAAATGTCACATTTGATGGAAAATGCCAAGTTGCTGAATGCAGGACCTGCTCCACGAAGATATCTGACAGCCAGGCGACAACATCGAACTTTGTTCGTCATTTGAAGATGCATTCTGATAGTTCTCTGGGAATAATGGGAGGAAACTGCTCAAACCTGGACGATATCCTGGAGGAGGACATGCACCACTGGTACACCAAGTTCATGAGAGAGTCTCCCTCAGGTCTCATCACGCTCTTTGAGCTGAAGACGATGCTGGAAATGAAGGGGATGACAGAGGAGGCCAGCAGCTATGTCGACCAGGTCTTCTACACCTTTGACATGGACG…	Lates calcarifer guanylyl cyclase-activating protein 3-like (LOC108876112), mRNA	ENSDARP00000043225
solea_v4.1_unigene546740	1	37	7	25	2.91238	0.0279435	4.81923	0.0119577			ATAGAGCAGAGATCAAAAACCCTAAAAATGCACACCGTAGCCGCAAATCAATGGGTAGATGAGGAAGACAATAATGTAATCATTTGTGACTATTGTCATCGGCCGGGCCATAAAAGAGAACGTTGTTTCAAATTACATGGTGCCCCGCAGTCAAAATTCAAATTCAGGAAAGCAACTGGTAAATCTCTGCAAGATCATTCAAAAACTAATAGCGTGAGAGACACAGAAACTACTAACATCAGGGACACAGATGTGAGTGGCCTTTTCGCAGACATCCTAGCTGCTCTCGAACAAATAAAGGAACAAAAATAGGGACGCGTGGCCTCCATTGGGAGCATTGTTTCCAGCGGTAACCGTGTAAAAGTAAAATCTAATCTTGGAGGCCGATTAGTAGACATT…	Cyprinus carpio genome assembly common carp genome, scaffold: LG25, chromosome: 25
solea_v4.1_unigene520833	0	12	2	4			5.57274	0.0398523			TACAGTGAACGCTCAGAGTTTCCAGGGTTCGGGGCGGAATAAGAGGCTGGCCAAGGCTCGGGCTGCCCAAGCTGCTCTGTCTGCTCTGTTCAACATGCAGCTGGATCAGGTTCCGTCACGGAGACCAGTAACGGGAGAGGGACTGCAGCTCCACCTGCCACAGGTCCTGGCAGACACCATCTCTCGTCTGATCACTGACGAGTTCAGCAAAC	Lates calcarifer double-stranded RNA-specific editase 1-like (LOC108902588), mRNA	ENSDARP00000105962
solea_v4.1_unigene412955	5	119	16	31	2.81857	0.0250532	4.42066	0.00720503			CTTGGCACGCGCTCGCGTGGGTGTGACCGCGCGGGCAACTGAATTTAAGAAGACCCGACACCGTCCGAGATTTTCAGGTATCGACAGAGAACCGAAGCAAACATGAGTCTCACCGACAACGACATAGCCACCGTCAAGGGCTATCTGGCCCAAAATCGGCCAAGGTGGCGAATGAAGTTGGTCCAGAATCTCTGGCCAGGATGCTGTGCATCTACCCCGTCTCCAGCATAAAAGCCTCGCTCGCTTTGAGACTCTTCAGCAATTTTGTCCAAAGCAAAGCGACAACATGACCAGCCTTACCCCCAGAGACAAGGACACAATCAAGGCCTTCATGGCCAAAGCGTCTGTGTATGCAGAGGAAATCGGCAAAGATGCTCTGTGCAGGATGATCGCCGTGTA…	Lates calcarifer hemoglobin subunit alpha-like	ENSDARP00000099639
solea_v4.1_unigene602139_split_0	11	95	7	32	2.79844	0.0267607	2.99584	0.0480417			CGATTTGGAGACTTCAGTGCCACCTGGAGGTTCCACAGGAAAATAGTCCATGGAGCTCTTTGCATGTTTGGAGAGGGTTCTGCCTCCATCGAGAAGATCATCTGTGCAGAGGCCCAGTCTCTGTGCTCCATCCTGTGTGAGGCAGCAGCTGCTCACCTCTCCCTGGATCTGTCTCCTGAGCTGACACGTGCTGTCACCAATGTCATCTGTTCGCTCTGCTTCAACTCCTCCTATTGCCGAGGAGACCCAGAGTTTGAGTCCATGCTGGAATACAGTCAGGGCATCGTGGACACTGTTGGAAAGGACAGCCTGGTGGACATCTTTCCCTGGTTACAGATGTTTCCCAGTGCAGACCTGCGTCTTCTAAAGCATTGTGTTTCAATTAGAGACAAACTTCTG…	Lates calcarifer steroid 17-alpha-hydroxylase/17,20 lyase (LOC108895342), mRNA	ENSDARP00000043155
solea_v4.1_unigene78221	0	13	2	2			5.68588	0.0339916			TGAATGTATTTATTGATTGATTCTAAGAAATGCACCCTGACAGTAGCGTGTGCGTGGAGCTGTCGGCCACATGTGGATTCCTGTCGTGCCGTGGAACAGAAGAGCAGGAGATGACACTCGCCCCCGCACGGATGCTGACAGTGGTCACGAGTGAGATTTAGTTGTTGTTGTTTTTTTGGATGCATTGGATTTGCCGTTGGAGTGAAAGAAGACGCGCAGTCACAGAGTGTTTTGGGGGGGGGGAGGAATATAAGAGTCCAAACATGCAGACCATGTTCCAGTGTTCCAGCTGTGACAAACCGATCGTGGACAGGTTCCTGCTCAAAGTTCTGGACAGACCGTGGCACATCAAGTGCGTCCAGTGCACCGACTGTAAGTGCACTTTGACGGAGAAGTGTT…	Lates calcarifer LIM/homeobox protein Lhx1-like (LOC108893241), mRNA	ENSDARP00000021069
solea_v4.1_unigene518605	0	11	2	4			5.44996	0.0472323			CTGGCCGTCAGACACCGCCGCCAAAGTGGAACATCCCGACAAGATGGCAAACGATCAAGGTCGAGGAGGAGACCACACCTACTGGCCGTCAGACACCAACCTCATTGACAAGAGCAGCATCAACGAGTCTCCCGTTGGTCAGATGCGTCCTCCTCACGGCAGCGCCACGCCGCAGAAGAACAGCAACCTCCTGGTCATCATCGTGGTTTCCGTGGGCGCC	Lates calcarifer DCC netrin 1 receptor (dcc), partial mRNA	ENSDARP00000109068
solea_v4.1_unigene223838	31	358	40	116	2.73141	0.0251683	3.43238	0.0229255			AAAATTTTAATTTTTGCCGCTGAGGGGTTGACCAAGCGAAGCGCGGTAGGTTTTCTGCTTAGGAGTTTAATCATGGTTCCAGACTTTTATTTCTCGCCATAATTCCAACTTTTTTTTTGATAAGCTGGTTCTCACTTCTGTTACTTCCAGCTTCTTCGGCACCTGGTTTTACAGACACCTTAAGGCTACATCGTCAACGTTATATTTTGATAGTTTGACGGTTAATGCTGGTTAATGGTGGTTTTCTTCATTGCATTCAGATGGATACATCTGTCAACGCCGCTAATCAGGTTGTTTCTGTTGGTGCTGATATTGTTTTTATGCCCAACCCTAAAATTTTTGCCTGTTTGGTTCGCTTTGAGTCTTCCTTCGGTTCCGACTACCCTCCCGACTGCCTAT…	Desulfitobacterium hafniense genome assembly assembly_v1, strain PCS-E, scaffold scaffold9
solea_v4.1_unigene504490	10	17	97	683	2.70361	0.0210191			2.88748	0.0474507	TTTGGCTTGTATTCTTAATGATGCTTCCCTTTGGTTCTCGCCTGATGAATCTTCTAAAAATTGAAGTGATACCCAAACTCAGTGTGGATTATTTCTACAACATCATCAAGGGATTTAAAGATCAGCACTGTGAAGAAGACACAAGCCGAGCAGACTTCATGCAGGTGATGA	Lates calcarifer cytochrome P450 3A30-like (LOC108896255), mRNA
solea_v4.1_unigene332907	11	65	3	27	2.69133	0.0349188					AGGAAATGATGCATTGTTCTGGTGGAGCTTAAGTGTGAAAATCATCACAGTTTTCCTGCTGTGCTCTCATTTACATCTGACTGCATGTATATATGTATATAGTGCATGCATCTCACACCACTCTGCAGCAAATCTACAGCTGAAAATCAAGAGAAATGTCAGCCATCACGATGAAGCTTTAACCCTTTCATTTACTTCCCTCTTAAGCCATTGGAGGACAAAGTGTCCACCTCCAAAAACTGCTATAAAACTAAGTACAGATTCATATTTCTTTCCACTATCTTTGGCTTAATCTTTTAATCATCTTCAGTCCTGATCAAAACTATCAAATGTCTGTACTTTATAATGTATGTTTAAATGTAAGCATTTAACCGTTTAAATGCCAGTTTAAACGGCATT…	Larimichthys crocea RNA binding protein fox-1 homolog 1-like (LOC104929735), mRNA
solea_v4.1_unigene45281	10	49	1	23	2.67983	0.0377514			4.2843	0.0286089	TCAGAAGACAAACTCAAGAAATGCAAACTTACAAGAACAGTGTTTTGGCAGAAAGAGAAGAACTGGACATTTTGAGAAAGGATGTTGAAAATAAGCAACATGAGGTTGAAGCTGCTATGAATGACATCAAAAAAGAGAGAGAACACTTCAGTCAGATGAAGGCAGACATTGACAAAGAGAGAGAAACACTGACGAGTGAAAAAGATAGAATGGGAAAACAATGGTCTGAGCTGAAAATGTGGGAAAATGAAATCCTGACTGACATGGAGAAATTGGAAACTCTGAGAGCAAGACTTCGAGGGCTGAATGAAAAGATGGGTGAACACGTGAAAAACAAAGTCATCAGACTGGAGCAAAACCAGGGCAACTTACTAAAATTCGTTAGTGTTCTGGGGCAAA…	Lates calcarifer centrosomal protein of 290 kDa-like (LOC108879499), mRNA
solea_v4.1_unigene449586	1	24	3	3			4.20013	0.0312561			CAGGTAACCCATGCAGAAGACAACTGCGTCTCAACACGGTCCCTGATTTCATGCTGTGCCGGTCTTACCTGGACATGATGAAGGTCATCATTTTCAGCTACATGTTCTGGTTTGTACTCACCGTCATCTTCATCACAGGGACCACCAGGATCAGTGTCTTCTGCATGGGTTACCTG	Larimichthys crocea piezo-type mechanosensitive ion channel component 2-like (LOC104937350), transcript variant X2, mRNA	ENSDARP00000099291
solea_v4.1_unigene568068	0	11	4	16			5.44996	0.0472323			CCCAGAGGCAGCGTTGATTCAGTACACGAAGAATGAAGAGGCCAGACAGGCCATATCCAGCATCGAGGCGGTCCTCGACAACCGATTCATCCGTGTGTACTGGCACCGCGAGCCCAACACCGCTGGGCTTCAACAGCAGGAGCCGAACACGAG	Lates calcarifer RNA binding motif protein 27 (rbm27), transcript variant X2, mRNA	ENSDARP00000079800
solea_v4.1_unigene6975	13	154	11	1	2.67527	0.034446	3.45506	0.0236313			AAAAAAAAAAAAAAAGGAAGCAAAAATGGTATTAATTAATTGGTGGGTAAATTTATAGATAATTAAATAGTGTGTGTGGGTAAAAATGGCAGCTGAGTCCAGATACAGTTTTAGTTTAGAAAGTTTTTTGGTTGATCCTTCTTTGGATCAAATTAATAAATGTCGAAAGTGTGATTTAGTGCAAATTGTGAGTCATTATAACCTCGACCTCCCGAAGCAAATTGCTAAAAAGGAGCTTAAAGCTCAAGTAGTGGATCACTTGGTGAAGCTGGGCGTGATCCGCTTATCCTACAGCTCTGGTGCGTTGCCGGTGTCAGCTGAGCTTCGTGATGGCGCCCAAGCAGGCAATGTGGGTAGCCTTAAGGTGGGAAAAGTACCGCCTACTCCTGAGGTCGGAGG…	Zebrafish DNA sequence from clone CH211-186M12 in linkage group 6, complete sequence	ENSDARP00000110408
solea_v4.1_unigene51388	32	6	21	320	2.61185	0.0262453			3.98814	0.00972657	GAACTGTCCAGATCACTTGTTGTTGTGGAGCCATGGCCATGAAGTGTACTGCAGTGTGCCTTATGGCACTGTCCTTGCTTGGGAGCTTCTGCGATGCTCAGTGGAGCGGCTACAAGCCCTCAAAACCTTACCAGAAGCCAGCAGTTCCGACAAGACAGGAGCCCATCAAACAGAATCCTCCACCCCAACAGTCAAAGCAGGAATTTGAGAAACCACTCACCTGGGCATATCCTCAAGTTGCTCAGCCCGACCCCCAACCTGCCGTGCCTTTTGAGCTGAGATATCCTGTTCCTGCTGCAACAGTTGCAGTCCAGTGCAGAGAGAACATCGTTCATGTGGAAGTTAAGAAGGACATGTTTGGGATTGGCCAGTTCATCAATACCGCTGACCTCACTCTGG…	Cynoglossus semilaevis zona pellucida sperm-binding protein 3-like (LOC103380130), mRNA	ENSDARP00000061750
solea_v4.1_unigene417967	8	48	1	8	2.60109	0.0498286					GCCTCGTTGATGCCAGAGGTCAAAGGAGAATGACCACACTCAGCAAGGTGCAGGATTTCAGGATGCACCTCCGGTTCCGTCTTTATAAGGATTTCCCCTGTGTCAGTATCTGGTCCATGTTTCTTCACCTTGCCAGTGCCCGTGCTGTGAATGCACCCCATACTTCCAGCAGACACCTTCTCTCTTCCTCCTCAATATCCCCAACTCTTCCTCAACCGCTCCTCTCAGACAAGTGCTTCAGTTGGGAAAGTCCTCTTCTCTTCATGTGATGAAGGGCTCACATCTCCTTCTCCAGCATGTTCCTTCTTCCCAAGTGACTCCTCACACCCCGGCCCTTCTCGCTGACAGCTTGTCCTGTCTTGAAATCCACTCCAGATGACCCCCCGCACCCCCTCCTTC…	Lates calcarifer tensin-2-like (LOC108884042), transcript variant X3, mRNA
solea_v4.1_unigene280136	3	54	9	19	2.5768	0.0459441	3.97763	0.0189965			CAAGACCTACTTCTCCCACTGGAAGGACGTGAGTCCAACCTCTGGCCACGTGAAGAAGCACGGAATACCATCATGAACGCGGTCGCCGACGCCGTGTCCAAACTGGACGACCTGAAGGAGGGACTGCTGAGTCTGAGCGAGCTTGCACGCCTTCACCCTGAGAGTGGACCCGG	Tetraodon nigroviridis full-length cDNA
solea_v4.1_unigene10917	348	3539	426	919	2.52232	0.0357081	3.25825	0.0272363			CTCTCACGTTGGCTGACGACCGATTAGAGGCGTTTTATGATAATCCCAATGCTTTGCGTGACTATTTTCGTGATATTGGTCGTATGGTTCTTGCTGCCGAGGGTCGCAAGGCTAATGATTCACACGCCGACTGCTATCAGTATTTTTGTGTGCCTGAGTATGGTACAGCTAATGGCCGGCCTCCATTTCCATGCGGTGCACTTTATGCGGACACTTCCTACAGGTAGCGTTGACCCTAATTTTGGTCGTCGGGTACGCAATCGCCGCCAGTTAAATAGCTTGCAAAATACGTGGCCTTATGGTTACAGTATGCCCATCGCAGTTCGCTACACGCAGGACGCTTTTTCACGTTCTGGTTGGTTGTGGCCTGTTGATGCTAAAGGTGAGCCGCTTAAAGCT…	Desulfitobacterium hafniense genome assembly assembly_v1, strain PCS-E, scaffold scaffold9
solea_v4.1_unigene294129	9	48	26	148	2.47372	0.0383614					CAGGGAGCTACAGTGCAGCGTCGTGGACCATGTAAAACAGCCGAGGGTTCGCAATGGAGGCGACGATAGTGACGGCAGAGCAGGAGAAGCCACAGAAGCGGGTGAGGTTCCGCGTGGCTTCGGGGAACAGTGGCCGGGTGTTGAAGGAGATGTTCAAGGATGAGGGGCCTTCAGATTCCCTGGAGTCCGACTGCACCAGCAGCTCTGACGCCGAGCGGGCCAGCACCCCCTCCACAAGTGGAGATCCCCACGGACACCTGTACGGATACCTGGGCTCGGAGCTGGATGACAGTGAGTGTGAGCCTGATGAGCTGCTCATGTACGCTGGGGCCACCAAGGACTGGATGTTCAACACAAAGAGAGTCAACATCCTCAGTAAAAATGGGACCGTGAGGGGGG…	Lates calcarifer glutaredoxin and cysteine rich domain containing 1 (grxcr1), mRNA	ENSDARP00000092795
solea_v4.1_unigene59570	12	82	15	69	2.46934	0.0437408					ATGATCTTGAGAGGTGAAGGCTGGGTGGCAGCAGCCGTGGCAGTGGTGTGAAGCAGCATCGGTGTAGCAAGACATTAGTGATGGAGGAGTGTTAAATTTCGATCATCATGGTCATAAAACCTTGCCTCCGCTCCTATCGGGGATCCCAACTTACCTCTGCCGCGCACCTGCTTCACCTCCGCGGCGTAAGCGCACTCGCCGCCGGGGAAAACGCAGCGGTCGGCTGGTAAGGCTGAAGGTCTGTCTGCGTCTTTCGTCAGCTTGTACGATCAACTTTTCCCGGCGCTATCCCCGGCTCCACTTGCCTGCGGACGCCAGTGTTATTCCTGTCATCGGCCCGATCCGAGTGTCTCGGCTCCGTGGTCGCTGCGCTCCTCGTCCCTGCTGGCGCGGGGTGAA…	Cyprinus carpio genome assembly common carp genome, scaffold: LG36, chromosome: 36
solea_v4.1_unigene601951	19	74	9	80	2.44568	0.0446301			3.1908	0.0426451	AGTCTTTAGGTCAGTAATTTAAATGAAATTTCAAATTCTTTTATGATCTCCCTTTCAACTTTCTTTGCCTTAACATTGTAGACTGATAATATAATGTAAATGACAGAAGAGTTAAAGTGAAGACTTAGTACTAATATGAGTGTTTTGGTGGACAATTTCAGTACTTTGTCACTTCCCTTGCAGTGGTTGATGATGATGTTGATATCGCAGACAGAATGGACCAAAAGCTCAGCAGGGCAAGTGAAGTACTTGAACAACCTGGTAAATGCAAACAACCACATACACTAGACTATAGCTGGGGAACTTGTTAATTTAGTTTGCTTGTTTAACTCTGATGTACAGTCCACACAGAAAGCATTTAAGAGACAGTTGCCTCTTGCCTAATTTATAGCAAATGCT…	_
solea_v4.1_unigene26890	18	47	59	362	2.40209	0.039102					CTCGGTTCCTTCCACAGGTGCAATCATTTAAGTGGACACGCGCTGATGCAAGGATTTGTTGGACGGGTTGAGTCTCGTGTGCGGTTTTTTTTGTTGTCGTAGCGGAACGTTACAACGGTTTTTGCTGCTGCTCAGCATTCGAAAGATACTGAGAGTGCCAGTCTGTGGCTGTCTGCTAAATTCTGCCTTGATTAAATCGTTGGATACACAGGATACTAAAAATGTTGCCGGACGCCTTCGGGTGCGTCGTGGCGAACAGGTTCGGGGACCTTCTGGATGACGACGCTGACCCGTTCGACTTGATCAACGGAGTGGAAACGGAGAAGGAGAAAAAGAAGAAAAAGAAGCAGAAAGACGACGAGAAGAAAGCCAAGCAGAAAAAATCCGGTCAGAAGGAAT…	Lates calcarifer intracellular hyaluronan-binding protein 4-like (LOC108882481), mRNA	ENSDARP00000007173
solea_v4.1_unigene477191	5	19	23	130	2.39814	0.0438708					GTTTTAATGGCCATCCCCGAGGGTTTCAGTCAGGGGATTCCACGAGAGATTCTGCGATGTCAGTGTATCAACAAGGAGCGAACACCCATTGGACGTTACATAGGACCAGTGGAGGTGATCCCTGCCAGTTCTCACTGCAAAGACACTGAGATTATTGCCACGTACAGAATCGATGGAACAAAGGTTTGTCTGGACCCTGATGCACTATGGGTCCAAAAAGTGCTGAAGAAAATTTATCATCAGAGTTCAAGCAGACATGTTGCAGAATAACACATGATAGATTGGGATTAGATGGATTGGATACATTTTCATCTTCACTGAAGCTTAAAGTAAACGCATTAGAGGAGCATAAAGAGCTTGCGTGGACAGGATTTGTGTGACATGCAGCTGCGTGAGTTG…	Larimichthys crocea interleukin-8-like (LOC104924349), mRNA>gi|410708933|gb|JQ407042.1| Larimichthys crocea interleukin 8 (IL-8B) mRNA, complete cds
solea_v4.1_unigene567221	1	41	7	1			4.96635	0.00946068			GCTGAATGAAGAACCAGAAAACCCAAAGTGCTTTGTTGAAGGCAAGAATGACTTCACGTGCTTTTGGGAGGAAGATGAGGAAAAGGCTGGATCTGTGGATCAGTACTCCTTCACATATGCATACCAAAATGAAAACAGCAGCCAGTGTCCACTGAGAGCGCTGCCTGCTGCAGGTGGGAAGAGACTCTTCATCTGCC	Lates calcarifer erythropoietin receptor-like (LOC108898639), mRNA	ENSDARP00000064032
solea_v4.1_unigene23390	73	436	29	85	2.34659	0.0522161	2.48739	0.0841052			GGAGTTTGAGTCTGCACATTTAAACATGAAAACAACTTTCAGGTCCACGCCTTCAGAAGTGCCAGGCATTTAAGTTAATCTGCAATGAGAAACAAGTTTGAGTTTCCTGTGGACACATGAGTCACTGCGTCATCAATGGACACAATGGACACAGATGCCAGCAGCTGCCCAGAGAACAGCCAGAAGCAAGACTTTGACCAGAAGATTTTCGTGAACAGAAGTCTGACGTTAGAAAACGTCAAGTGCTATGGCTTTGACATGGACTACACACTGGCAGTCTACAAGTCTCCTGACTACGAGAGCCTGGGCTTTGAGCTGATAAGAGACAGAATGGTGTCAATTGGTTATCCTCACGAGATTCTGCGTTACACGTATGACCCCAGCTTCCCCACACGTGGT…	Lates calcarifer cytosolic purine 5'-nucleotidase-like (LOC108879257), mRNA	ENSDARP00000020283
solea_v4.1_unigene472038	11	96	9	2			3.01091	0.0469839			TCCGTGTTTTCGAGGCAGGGATGGCGTCTGCTGAGACACCGTCCCTGTAGCACGGAGTGTGCGTCGTTCTTCCGTCTACTGTGATGGTGGAACAGGTGTTGTTGGCGGTGGGAGATGAAGTGGGACACGGGAACATCAGCTACGCTTCCCGCATGAACAAAGCTGTGGTCGTGTTTCTAAAACAAGAGAGCGATGTAGCAAAGCTCGTGGAGAGCGGCCTCGTGCTCAGCGAGGAGTATATACAGGTGTCACCGTTGGCTGTTCCTTC	_
solea_v4.1_unigene548319	31	33	10	164					4.07618	0.0108957	GCGGACACTCACGGCTTTAAAAAAGTAAAATGGCGCTGGTGCCGATTCACTGTGGATTCTGTTTTCTAGACTCAGTTTTTAAGATAAAAACATGTTTTACGACAGACAGAGGACAGACAGAGGATAGACAGTTTTAGGAACAGCGGGGATTGACGTTTAAAAGGACACAACGACGGAATGATTGTTTTAAACCGCAGCAGAGAAACAACAGCGAGAAGCAGCTTAACTTCATCCTAGTTCGTCCTAAAGATCCATGAAGTGACAGATTTTTATCAACAATGAGTGGCACACATCCTGCTCAGGAAAGTCGTTTCCCTCCTTTAACCCTGCGACAGGAGACAAAATCTGTGACGTGGAAGAAGCAGACAAAGAGGACGTGGACAAGGCCGTGGGGGCGGC…	Larimichthys crocea aldehyde dehydrogenase 1 family member A3 (aldh1a3), mRNA	ENSDARP00000055592
solea_v4.1_unigene230030	7	10	4	41					3.35138	0.0453429	AGAGGGGGAGGAGTTTTGCTCTCTGCTATAAAATGAAAAGTCCAGTGCTGATGCTGACAGTGACCGTGTGTGACTGTGTGAATGTGTGTGTGAGGAGAAGTCAGAATGGCACAGAACGGAATCTCAGAGAATGAAGAGAGAGAGCGAGAAGGAAACATGGCAGCGCTGCCTCAACCTGTCACTGTTCACCAGGTCACACACACACAGATTTTTATCAACAATGAGTGGCACACATCCTGCTCAGGAAAGTCGTTTCCCTCCTTTAACCCTGCGACAGGAGACAAAATCTGTGACGTGGAAGAAGCAGACAAAGAGGACGTGGACAAGGCCGTGGGGGCGGCGAAGGCGGCCGTGCAGAGAAGTTCTCCGTGGAGGAGAATGGACGCGTCCAGTCGTGGG…	Larimichthys crocea aldehyde dehydrogenase 1 family member A3 (aldh1a3), mRNA	ENSDARP00000055592
solea_v4.1_unigene28543	13	118	19	22			3.07166	0.0410415			CGAGACAACACCACAAAAAAAAACTGAACTTGTTCAAGGTGTTCACCTATTTTCTGTCTTTCTTTAAATTGGTTGGAGGTAATATGAGAGGAAACAATTAGTAGTTTGGGTCAAAACTGCAGCTCTCAGAAAGTCTTCACACACTCTTCAGCATTGACGTGTGGTTCACGGAGTTGTCTATCTTTACTAAGTGTGGGACCTAAAGACAACCATGGCTGACGAACCTAAAAAGTCAAAGATCTCCTCCTCCCGAAGGCTGGGGTTGAAGATCAGACTGTTGGCAGTTGCTGCTGAGATGCTGCAGGAGGAGAAGGAGCAGAGTGAAAGGGAGAAGGAGGCGGCTCTGGCAGAAAGACTTCCTCCTCTAAATCTGTCTGGTCTTTCTTTGCAAGAACTGCA…	Lates calcarifer troponin I, slow skeletal muscle-like (LOC108888533), mRNA	ENSDARP00000053264
solea_v4.1_unigene1857	473	135	51	3					-3.90716	0.0206854	CTATGACTTGGATGGATGAGAATCTATACAGAAAATCCAGTACAGGAAGTAGCTGTTTGCAAAATGTCAGAATTAGGCCCCGACTCCTAAAATATAAATAAATCAGATAAACACAAGGATTTTCAAATTTTTCTTTTATAATAAATAATGCAGTTTATGGAGATTTCCAACACTGAAACCCCACAGCTGAATGAAGTTGTTATGCAACTGAAGCTTGTAAACAGATTTTCACCTCTGCTCCCATGATCTCCTTAGGCAGAATTAATGAATTCTGTAGATTCTTGAATGTCTCTCTTTCTCTCTCATTCAGAAATGACTTCAGGGGAAAGAAACAAAAATCGCAGCATGTGACTGTTCAAAGATGATCTGAGCTGAGACACTGATCAGCTAACTAAACAT…	Lates calcarifer riboflavin transporter 2-like (LOC108899170), transcript variant X1, mRNA	ENSDARP00000006845
solea_v4.1_unigene7345	191	56	26	1					-4.32524	0.026265	CATTACTGGGTCTATAAAAGCCACAGTAATGCAGATTCTCTGTGCAGTCAACCCAGGCTACATTCCTCGACACAGAGCAGCCTGTTTCTGAAGTCATGACTTCCGCCGGCTTTGACCCTTACTTTCCCTCTTCTTACAAGAGGAGAGTGGTGGTGCGCAATGCAGGATATGGAGCTGGTGGAGGAATTGGATCCAGGTCGGCCTACTCCAGCCACTCTGCCCCGATAACTTCCTATGCATCCTCCCGCAGAAGTTATCCTGCATACTCACGGGCTTCCTCCGGCTACTCCTCCATGCTTTCTGCCCCCGTGTCTGCAGCTGCTCCTGAGCTACGCCTTGAACAAGCCGCCCAGGTCAGCTCTGAGTTCAAATCATTGAGGACCCAGGAGAAGGCTGAGC…	Lates calcarifer neurofilament light polypeptide-like (LOC108878774), mRNA	ENSDARP00000017029
solea_v4.1_unigene567112	102	123	477	19					-4.55737	0.0043467	CTCGTATGGTCAACCACTTTGTGGAGGAGTTCAAGAGGAAACACAGGAAGGACATCAGCCAGAACAAGAGAGCTCTGAGGAGGCTGCATACAGCTTGTGAAAGAGCTAAGAGGACCTTGTCCTCCAGCTCCCAGGCCAGCATTGAGATTGATTCACTGTTTGAAGGTGTCGACTTCTACACCTCCATCACCAGAGCTCGTTTTGAGGAGCTGTGTGCCGACCTGTTCAGGGGAACGCTGGAGCCGGTGGAGAAGGCCCTGAGGGACGCCAAAATGGACAAAGCACAGATTCACGACATCGTCCTGGTGGGAGGTTCCACCCGAATCCCCAGAATCCAAAAACTGTTGCAGGATTTCTTCAACGGCAAGGAACTGAACAAGAGCATCAACCCAGACGAGG…	Lates calcarifer heat shock 70 kDa protein 1 (LOC108892190), mRNA	ENSDARP00000010413
solea_v4.1_unigene18710	141	18	15	19			-3.03864	0.0419055			GGACGCAGCAGGACTGCCTCCGCAGGTTATAGACACCATTCAGAGTGCAAGGGCTTCCTCCACCCGTGCTTTGTACGGCTGTAAATGGCGGGTTTTCGAGGAATGGTGTGAGTCTAGACTCACAGTCCCTTTTCAGTGTTCAGTTGTGGACCTGTTGTGTTTTCTACAGGAGCTGGTGGATAAAGGAAGAGCTTTTTCCACAGTAAAAGTGTACCTCGCTGCCATCTCAGCATGTCACGTGGGTTTTGGTGATAAACCGGTGGGACAGCACCCCCTGGTTTGTCGCTTTATGAAAGGTGCACGTCGAAAGCTCCCAGTTTCTAGGCACCTGGTTCCACTGTGGGACCTTCTGGTGGTGCTGGATGCCCTTTCTCAGCATCCCTTTGAGCCTTTGGAGGC…	Gasterosteus aculeatus clone VMRC28-42K14, complete sequence
solea_v4.1_unigene573921	40	73	318	11					-4.74808	0.00319944	TCCGATCTCTGGACGTGGCGCCGCTGTCCCTGGGAATCGAGACAGCCGGAGGAGTCATGACACCTCTGATTAAACGCAACACCACAATCCCCACTAAATGTGCCCAGGTCTTCACAACCTACTCAGACAACCAGCCCGCAGTCCTCATCCAGGTGTACGAAGGAGAAAGAGCCATGACCAAGGACAACAACCTGCTGGGCAAGTTTGAGCTCACAGGAATCCCACCTGCTCCACGAGGGATCCCACAGATCGAGGTCACCTTTGACGTCGACTCCAACGGCATTTTGAACGTGTCGGCTGTGGACAAAAGCACCGGCAAAGAGAACAAGATCACCATCACCAACGACAAGGGCCGACTGAGTGGAGAAGACATCGAGAGGATGGTGCAGGACGCTGAAA…	Lates calcarifer heat shock 70 kDa protein 1-like (LOC108892211), mRNA	ENSDARP00000090766
solea_v4.1_unigene24512	403	137	249	15					-3.95641	0.0105954	TTCATTGAGCACACCTCAAAGCCTCGATGACCGAAGCTTGTATCATTTAATTAAACCCTAGCATGACGTGCTCAGAAGCAGGTAGAGAAAACAGGCAGTTGGCGAGGAAGGAGGACCATTACGCAGGTTGTCATGACATCACTATGGGCTGGCTATAAAGCGGCGAGGACTAATACTCAGTTAGAGGAGCACTTGAAAAGCTTTGGAGTAAAGGACGGACTGAAGCCTTCTGTGTTTAACAGCTGACTGATTGGCTGCTGTGACCGTCCCTCTTTCTGAACTTCAGCGCAAAGGAATCACTTAGAGAATACAAGACCTGTCAGAATGAACCTATCATATTTGGTAGCTTGTGGACTTATGGTCACCCTGCTTTCAGTAAGGATGGGGGCAAAACCTTTA…	Lates calcarifer natriuretic peptide C (nppc), mRNA	ENSDARP00000089102
solea_v4.1_unigene59117	101	10	85	33			-3.39009	0.0312636			ATCAGAACTTGTACGATTTGTCGGTGTACAACCTAACTGTGTGTGTGTAATAAAACTTCATAAAGACACTTCAGTTGTTCCCGCCGTACTTGTTCTGGTTTTATGGAGCTGAAAGGATCAGTTTAGTAAGAATCTGGACACACATGTGAAAGCTGCAAACTGGATCAAACTGGAGGCTGAGCAGTGGAAGGACATGGAAGCTGTGTTTGGACTGTTGCTGATGCTGCTCGGAGTCGCTCACGGTGTGGAGACCCACTGTGATGGCAGACAGGATGGAGCTCAGTGTTATGGAGCTGTGGGAGGAACTGTGTTCATTCGGCTGATGGACATAATCCCACCAAGATTTACTTTGCAGAAAAGCAGAACAAGAATTTTGCGCTGGAAAAATAAAACAGTTTC…	Lates calcarifer uncharacterized LOC108899226 (LOC108899226), transcript variant X1, mRNA
solea_v4.1_unigene290854	217	7	29	45			-4.99072	0.00281561			AAATACAGATATCTGCTGGCTTCTGTGATGGACAGGTTCTTCTTCAAACTCTATCCGTTCATGCCCACGGTCCTCACAGATGCTATGTTTTCGCTCAGCTCCATGTATGCTAAACGCAGAGACATGCTTTACGCCAAAAACATTTGAATAAATTAGAAATATTTCCTATCATGTGTTAATTATCCTTATATTTAAGATTTAAAACACGTGAACATTGACCCATATAGCAAATAAGTGTGAAACACATAACCCCACGGTAATGTCACCAATTCCTCTTTTTCTTCTAGTAAGTCTTACAGCCAGGTGTAATGCGCCCTCCACAGTTCAAAGTTCTCAATTACAGTTTCCTTGAAACTCAACTCTTAATCTGCCAAAGAAATCCACAATAAATGATTTTCT…	Platichthys stellatus microsatellite PTS14 sequence
solea_v4.1_unigene70611	36	11	17	0					-6.07208	0.019594	TGTAGTGGGTGGAGGTGGGGGAGGGGGTCGCCCTCTGACACGACCCTGTCACATGAGAAGGACACCATCACTCACCGTAAGCTGTCAAAGTAGCTCAGTATAAGGTTATGAGTCTGTCGTCAGGAGAGAAGATCTGCTGAGAATGAACATTTGTAATCAAGAGGGAGGTCACTGTGCAGAGATGCCTTTAGTTTGTCTGACAGATTTTGAGCAGTATGCAAAGGAGCATCTCTCAAAGGCCACCTGGGATTATTACGCAGCTGGAGCCGACGAATGCTGCACCAGGGACGACAATCTACTGGCGTACAAAAGGATCCGTCTGAGGCCTCGCATCCTGCGGGACGTGTCAGTGAGCGACACACGCACCACAGTGCAGGGAACAGAAATCAGTTTTCCAGT…	Lates calcarifer hydroxyacid oxidase 2 (hao2), transcript variant X2, mRNA	ENSDARP00000106007
solea_v4.1_unigene103361	13	6	18	0					-6.15335	0.0173674	TTTTGTTGTCCATTGTTTTTTGGTTTATAAACATTATTCACCGTAGGTTTACTGGCAGACTCATGAACATGTGAGACAATAGGTGACCTATAGCTGCCAGTGTTTCAAGTAATACATTCCAGCTGGTTTCAAGTTATCAATTCCTTCTCATACCTCACCTAACTACGCCTATAGAAACCATCACTGTGTCCAAGTTACCCAAGTTACCAGGCATAAATCAGTCATTTTACAGATTACTTTTTGTCCTAACACTAACATTTATGTTTCTGGCTCTGTCTAACTATGAACTGATCAACCCAAAGAAAACCCCAGTTTTCAGTTTCATTTTAAATCAGACTGCAACACATCTGCTTAGCTTAAAAAAAGGAAACGAGAACAAACATTTTACACACAGCAAAA…	_
solea_v4.1_unigene4613	162	26	13	8	-2.35851	0.0471336					TACGTATCACTGGTCAGTGGGTGTAGCTGCAGACACCTGTTGTGTCTCCTTAAAGCGACACAGATGCAGCAGTGGAAGCTGCAGCAAACGGCTGCATCCTCACCAGCGCGCAGACACAAAGGCTTCTTGTGTGGACCTCATTGTGAGGGGGGGCTTTAGTGCTGCGGCGGGCAAATACGCATTAAGTGTGACTGTTTGTGTGGTTATGTTCATTAAGACATTCCTACACGGATTGGGGCGACACGGCGCAGGGGGAAGCTTTACATAATAAAGTGCATGCTTTTTCACGTGAAATGTGCCTTTAAAAGCGGACGCTCTCCACTCACACTGAGGCACAGCGTAAACGAGCGGATAGAGAAGGAGTGAAAAGTCTGGTCCAGCTGCGGCGGCACTTTTCTT…	Lates calcarifer RPE-retinal G protein-coupled receptor-like (LOC108880363), transcript variant X1, mRNA	ENSDARP00000071634
solea_v4.1_unigene100577	457	69	61	32	-2.35901	0.0440366					GTGGAATGTACCATATGTTGCCTTCTTCAGGGACCACACTTGTCTCCTCTGCATCACCATCTCTAAAAACATTGTCCATGAATTTAATGTAATCCTCCCTGTATTTAGGATTCTTCTCCATCTTTCTTCTTAAATGCTTTAGACGCACTGTAGCAAGCTGCTTATTGCTTGGAAGCTGAGGACGCGCTTTAAATGGCAGAGGCATCTCTAGATGTCCCTCTTCATTGTGCTTGATTTTCTCATTCAAAACATTTAGAAATTGAATATCTTCTTGTGATATTGTCTTGTCTTTTGGATTTTTGTCCAGAAAATCCATCTCTAATGCCTTAATCACAGAGGTGGGTGTGATGGGTGGAAGTTCTTTCACAGAAATGCGATGGCAGAATCCAGTCTCATTTC…	Ictalurus punctatus uncharacterized LOC108262813 (LOC108262813), mRNA
solea_v4.1_unigene39255	24	1	13	6			-4.35589	0.026265			GAAAATAAGGAAACCCCAGATGGAAAAAAAAAAGATTCTATGCTCACTGGTCCTACTTTAGATAATGAGTCGAAGTCTAAAATTGTAACTACATCACGAGTAACTAGGTGTAAAGATCACTACATTGGTATCAAAGACAGCACTCCTATAGTTTCTTTTTTGTCTACATTACTCAAATACATGAACAGTAACTGAAGACTATCGTATAGCATGACAGGAAATGGAGAGAGAATGGGGGCGGATGTACAGCACACATAATTATTATTATTATTATTGTTAGCTTTATAGATATTGCACATATAATTTTCAACAACCACAAAAATATTGATACAAATTGTTCATAAAAATGCAATTCATACAGGGGAACGCTGACGTTTCTTTTCTTCATTAATAACATCA…	Lates calcarifer RNA-binding protein Musashi homolog 2-like (LOC108900455), transcript variant X11, mRNA
solea_v4.1_unigene98696	8	6	24	0					-6.56331	0.0102359	ATTTGATCATCTGATGTTGAGATTGTTGCCACTGTGTTGTCTTACTGTCTTGTTTAACTATCATGGGCTACATTAACAATGCGTAATTTGAAACTTTTTTTCCCACCTCATGATAACGTCCGGCCCTAATTCCAGTTTCATATGAAGACAAACAGGTTGGTAGAATGTGAGATACGTGAGATGCTTCAAGAATTGCCATAAACTGACGTGAGGTCAGTAAACCCACCTGTTAAAAGTGAACTCCTGTACAAACATTATCTCTATAGTTACAGGGGACAGATAGTAAACTCGCCTTTAAAGATTTGTATGTATATCACCACGGCAAGTGGCCGTTTATGCACATACAAAATAATCTTAGGGAGTAGAAAACACTTATTAACGTGTCTAACCGGAAACTAT…	_
solea_v4.1_unigene230206	15	5	13	0					-5.69164	0.0339916	AGAAGAACAAGAAGAACTGGGTAAGATGTCAGAATATTTCAAAAAAGCAGCTGGGGCTCATGCTGGTTTGTTGTTTAAGTATTTGTCTGTGTTTATTCCATGTGCATTAGTGTCACATGTTTGGGTTTCTGCCCTTTCAGGCATCTTTTACTGGAGAAAAGGTGAATACATTTGTGTCAGTAGACACTGTCCTTCTACCAGATGCTGACTGATATGATTATTTGTAGTAAAAAAAGACATTTGGTTTTGAATGGTCATCGAAACTACACTACAAATGATCAAATCAGTTATTACTGAATAGTGTGTTTTTTGCTAGTGACTATAAACAGAACATCTTACAAACGTTCATCTGTAACTTGTAAAGACATGTATTTTGCCTTTTTTGTTGTTGTTAAAAGG…	_
solea_v4.1_unigene45259	100	124	1074	90	-2.45766	0.0378169			-3.49842	0.0192234	TGAATATTAATGACATCTAATGGTGAAGTCCTGCAATTGCAGAAAAATTCCGGCAACATCTGGTATCTGTAAAAACAGCTCCTCCCAGTGGAGAGGTGTGGTAGTGACTGGAAAGTTCCTGAAGACTCTGGAGCTCCTCCAGTTAGAATATAAGAGCGTGGACAGTCCCACAGCTGAGACAGAAGACAACACAAGAAGAACAGACACTTTAACAGTGTTTCATCTCACAACAAGAAGAATCAACTCCAAACCCACACTGAAGATGCTGTGCTCTCGTGGATTCCAGTCTGGCCTCAGTCCACTCATGCTCGTCCACTGGCCTGTGCGCAGTCTGTGGCCAGAGGTTAGACCTCAGCTCTACCAGCAGCATCTACTGCAGAGACACCTGCAGGAGCTGAT…	Lates calcarifer heat shock protein 30-like (LOC108880311), mRNA	ENSDARP00000026207
solea_v4.1_unigene68238	102	18	61	11	-2.48385	0.0418715					CACTGCTCATTTTGACAAATAAATCATTAAAACTGAATCATTTTGAACTGGTCAGGAAGTAAATGAAGGTAACTCTCTCATCAGAACCAAAGCTCTCTGTTTTGACTGTCTATATTAAAATGCAGCCCCAGAGCTTTTAAAGTAAAACTAAAGCAGAGCAGGCAGTGTATTTATAGCCCAAGTCCATGCTATTTTAAGAATGTATTTGCCAATTAATCTTGCCATTAGACAGCATTCTCCTTAAGAAAACGGATGTTTGTGTCAGTTTTAACTCACTCACTTTAAGAAAGGGTGCACTTCCCCTTTAATCGGTGTAGGAAAAACCCTGCTTAAGATTCCCGATGTCCCGTTGGCAGCCATGTTTTCAGTAAATAAGTGCCTGTCTGTCTCGTGTGGATT…	Lates calcarifer flocculation protein FLO11-like (LOC108888999), mRNA
solea_v4.1_unigene22044	0	4	35	2					-3.89911	0.0277969	GGGATGAGGACGATGATGATGAAGATGAAGTCTGTCGCCCCGCGTCTCATGATGATGATGGTGGTGGTTTGTGTCTCCGCTGGTCCTCTTCCTCTATTCAGATCGGATTATTCCAACTCTACAAATGTTCCACAGCAGAAACAAGAAAACGTCACCAGACTGGACGACCTTCAGCCTAATGAAAACATTACCGGGGACATCTTGTATGATGTGGAGCATTCTTTTGCCAGTGAACACACACTCAAGCCTCGTCCACGCCCCGGGGAGCAACGGGGGAGTGGATGCCTTGCTCTGAGGCACATTCCCAGGATTTGGAGCAGCAACCCTCTTGAGTCTCATGTGGTCTCTGTCACTGTCTCACGTAGTCTCTGTCTCACCTATACTGCAGCCCGATGTGCA…	_
solea_v4.1_unigene67561	14	3	72	12	-2.50297	0.046313					GTCACAACCAAGTGGCAACAGGGAGTGATGTCACCCATAAACATGGTTTCAAAGTCTCAACATTCGCTGTGCGACCAGCGCGATTTTGAGCTTTTATAACCAGAGGTTCACAGGTGTGGCTCCTGTTGGACAATATCAGCTGTCAATCATACTGGTGTGACATCATGATTGGGACCCTTAACTCTTCAGGAAATAGTTTACGGAGTTTGTCAATCAAATGAGGGGTAACAGTGGCTACTTTTGGGTTGTCTTCATCCAACAAACCAGAAGAGTGTTTCCACGTTTTTGTATGCGGCGTATGGACACAACTGACAGCACTGACAAGTACTGAACAGGTGGAAAATAGGTGTAAAAGGGACTTTTGTCTCAATGTGCAGAAACAGGAAATAATGGAACCTA…	_
solea_v4.1_unigene95290	645	99	12	15	-2.52753	0.0305475					CTCCCCTCTCCCTCTCTCTTATTTTTTGTTCTGCGTTTCATTTCTCTGGACGGGAGTCTTGATGCAACATTGACGAAATACAGAGTTTTAAGTCACCGACTGCAGAAATGCAAGCAATCAGGTCTCTGTTAACCCCCAAGTGGTCCTCAGACGTGTCTCTGGAGGGAAAGACAGCCATAGTCACGGGGGCAAACTCTGGCATTGGAAAAGAGACGGCTAAAGACCTGGCCAGCAGAGGTGCCCGGGTGATTTTGGCATGCAGAGACATGGCCAAAGGAGAACAAGCTGCTCGGGACATTATAAGAGAGGTGGAGGACGCAAAGGTCGTCACACGGCACCTGGATCTGGCCGACACCAAGTCAATCTGCCAGTTTGTCGAGAATGTCTATGACACTGAAA…	Lates calcarifer retinol dehydrogenase 11-like (LOC108900796), transcript variant X2, mRNA	ENSDARP00000107686
solea_v4.1_unigene450805	3	0	97	17	-2.54219	0.0490655					CAGTCATGAAAAGAAATAGCACAGTTGAGCTTTGTGGCGACTTTAAAGTCTCTGTTAACCCAGTACTTCTGATTGAGCAATATCCGCTGCCGAGAATTGAA	Clupea harengus uncharacterized protein K02A2.6-like (LOC105899283), mRNA
solea_v4.1_unigene4657_split_0	263	29	9	17	-2.56068	0.031646	-3.25655	0.0297674			CCGGAGGCATCTCAAAATAGAAATTCAAAAGGGGAGGAGGAGAGCAGGGAGAGAGAGAGCAAGAGTAAGAGTGAGAGTGAGAGAGGGAGGGAGGCTATTGAGAGAGAGAGCGTTGGTATGCCAGCCTCAGTCTCTAGCATGGCTGTGCAGAAGAAACAGATTGTCATCCCTCCATCACAGGGACCTTTTTCTTCCCGTACCATTGAGAGCCAGAAGAAGGGGAATGCATGGGAAAGAACAGAAAATGGCTCTAATATCAAACCGAAATCACGGGCAAAGAAAACGGCCTCCCCTGTCAACAAGGCTGTCCAAAACACAGTTTCTCCACAGGCCACTGCAGCGGCGAATGGACTAAATATTGACGAGAGGCTGAGAGCAGCAAGAGAAAGAAGGGAAGAG…	Lates calcarifer ensconsin-like (LOC108902006), transcript variant X4, mRNA	ENSDARP00000102190
solea_v4.1_unigene74563	591	95	459	83	-2.56204	0.0314486					AGTGGCGAAAGAAGCGTGTATGCAGGCTGAAGCGTATAAAAGGCGAAAGATTGCAGAGGTTCCAAGTAAATAGTGTCTCTGTCTGGGTGTGACGTCGTCCATTGCCATCAACTTGGCCGACGGCACAGCTGGAGACCAGGACCATCCCAGAGTGGTGAGTCCGAGACCGTGGCGCCGAGTCAACCTGATGCAGCGCAGCGCAGCGCTGTTTGATGCCACCAAGCTGATCCAAGACCCGCAATGTGTCAGACCTTTTCCTCTGGGACATTCTGGACTCTTTGTTCCTCAACTTTTGTCATTTGTTTTTTTGTTTATACTGTGATTAAAGGTTTTGGTTTAAAAGAAAAAAAGAACTGACCCCATTTTTAATTTGAAGCCCATCAGGGTTATGGTCAGGCC…	Larimichthys crocea uncharacterized LOC104932423 (LOC104932423), ncRNA
solea_v4.1_unigene27367	90	5	60	20	-2.57628	0.0398338	-4.18838	0.011661			CAACATTTTCTGTCATTTTATGAACCTTATGATAGTAATTGTTAGTTGCAGCTGTAGAGGATGAATGACAGAGACGGTGGAGGTGAGTAAAGATGAAAGGAGTGATTATAATGATCACAGATATTCATTTTTGGGATGTATCGGCTGATGTTTGTGGATTTAGGTCTTCGTGGTTCCCGTTCATTAACTCTGAGTCACGTTACGTCCGGAGCGCGATAAATTCAAGACTACATTCGGATTTAAAGAAATCATCTTGACTGTTTTACGGGCGCAGGTGTCTTCTGATAAAGTCTCAAGTCTTCGTCTTACGTAACAAACGTCTTCAGCATGGAGTGTTTCACTGGCAGGGATTGGATGTTTGTCCATTATTATAACAGCTGATCCTGTCACGTCAGCACA…	_
solea_v4.1_unigene338859	41	9	21	1	-2.60569	0.0436835			-4.02047	0.0416015	GATGGACCCTATGTGCCTGATACTTGGTCTCCCGGATGGTCGAATCACTGACAGTAAACACAGGAGACTTTTTAATATACTGACTTTTGCTGCTAGAAAGAACATCCTACTTTTCTGGATCAAGAATGTTGCGCTGACAAAAAAATCATGGCACAATATTGTTATGGACTGCGTTCACAGTGAATACATCACGTGTATGATTCACTCTAAGACAGATGCTTTCTATAAGGTATGGGACCCTTACTTGCAGCATATTGAGCCCAGGCTGTCATCTTCCTTGCTTCGTGGATTTCCCAGGTCAGCCTCGCCAGTCTTGGTGACTTTGTTCTTGGTCTTCACTGTCTAACAAGCACCTTGTAGCCTTGCTGTGTGTATGTTTGGTATGATTCAGGAGACTAA…	_
solea_v4.1_unigene78524_split_1	23	9	149	19	-2.61145	0.036818					GTCATGGCAGCCCTGTGCACCATCGTCATCCTCAGCACCTTCATCCGCAGCACACAGTCCACAGCTTGCTGCTTGATGTACACCAAGCGCCACTTGTCGTGCAGACGGTTGCTGGATTACACCGTCCAGACCATAAACACTTCGTGCGACATCAACGCCATCATCTTCCACCGTCCAGGGAGGTTTGTGTGTGCTGACCCTTCAAAGAGCTGGACTCAGAGAGCAATGAAGTGTGTGGATGACATGAAGAGGAGAATAGCTCAGATCACCAAGGAGAAAATACTACAATAAACTCAGCTGAATATATAACTTTATTCTACTCATTCCAGCACCAAAAAAATAAAAGCCTAGATATTATATAATACTGTATGTGTATGATTTTTGTGTTACTTACGCATT…	Lates calcarifer C-C motif chemokine 20-like (LOC108885105), mRNA	ENSDARP00000122912
solea_v4.1_unigene82988	14	0	6	3			-5.8763	0.0292706			TGTGTAAACAGATTTAAGTCCCCAAAACATTAGTAATACCTGGATTTGTCACATTGTTCATTGCATTTTTATATTTTACATACAACACACAGTATGTATACCGTGAATTCTTCTCTTATGGTTGTGTCACATTATACTAACAATCCTAAACTGATACCGTTTGACTGAAAAACACTGTATTTTGAGAATTAAGTGCATCTCCTGAAATATTAAACTATCCCAGCAGTTTATCGAAGCGCGGGCCAATCTTTCAAAAAAAAACCAAACCGTCTGCAATATTTTACCAAGCATGTCCAACTTCTTCAGCTCTTCACCTTCAGTGATGTTTTTCAAAACCCAGAGCGAGGCACACTGACGCAGTACATGTCCTCATGATCATCAAAGCCATAATGAACATCC…	_
solea_v4.1_unigene457615	90	15	5	0	-2.64617	0.029299					CCTCCCTGAGACTTGAAGGCTGGCTTTCACTGAAAACATGGCTGCCAGTGGGATGTCACTTTATTTTGCTGTTACAACAACATTTTCTGACCGAAAACTGAAGTTTGTGTCACTCCCACACAGAAAGCCCACAGAGAAAATGAGCAATTATACATGACGGCACACAGGAGTTGTTGACTCACCGCTGCCTTCATTTTTAAGTTCAGGTTTATTATTTTGTGACTTCTGTGTATGAAATCCAGTGTCTGGATTTAATTAAGTGGTACAAACTTACCAAATGAGGCAGGGAGAACAGCAGCTGCTGTGTCCCTTCAAGCTCAACAATGCTGGTTTTCTCGATGGGTTTTGGTTCAGACAAGTTGCTGTTTTTCCTCGTCTTCCCTCTGGCAGCCACGTTTT…	Poecilia reticulata delta like canonical Notch ligand 1 (dll1), mRNA
solea_v4.1_unigene629396	3	2	43	5	-2.67662	0.0446878					TGCGAAAGAGGATTAATAATCAATAATGAATCAATGACTCCAGAAGACCAAATGTCATTCATAAAAACTGCAATTTAATGTGGAACAAACAAACCCCGCAAGGAGGAGTCTAAGCACAGGCGTGAGACATCAAACCAGAACGCTGTGATCTAAACTGTACGGGTCTCTCGTGAAGCTGCCCGCGGTTTCATCCCCAGTCTGGAGGGAATGGCCGAGGTTCGCCAAGGCACAGGACGGGAGAATGCACATCGGGGCAAAAGAATGCTCCACATCATATAAGATGTCCCCGGTAATGTTTTCATTAGGCTGAAGGTCGTCCAGTCTGGTGACGTTTTCTTGTTTCTGCTGTGGAACATTTGTAGAGTTGGAATAATCCGATCTGAATAGAGGAAGAGGACC…	_
solea_v4.1_unigene7975	279	40	5	4	-2.68669	0.0233843					CTCAATCTCTATCACAGCGCGCTGTCGGATGCTTCCTTTTTTGTGGGCAGATTAATCCTTGAATCTCCTGAATCGTTTTCACACAAGGAGGCTTGAACAGCCAGCGTCAATGACATCTCCACACATGCTCTTTTTTTTTCTTTGCCAATACTTTTGCAGTATAATTATTTTTCTCTGCTGCATTTGTTTACTTCCCTCTTGGAAGATCCAGGAATATATGGACTTATTTGCATACAGTAGATGATATATAGGAAGCGGTGCATGGACTGTGTTCAAAAAGGAGAAAATACATTACATTCAGTTTTGTTCAATACTGTCAAAAAATATAGTTTGTTGGCAATTGCTTCTAATCATTTTCGCATTTCACTTCAACAGCAACTCATTTAAACGCACAAACTG…	Lates calcarifer uncharacterized LOC108899063 (LOC108899063), mRNA
solea_v4.1_unigene26951	18	3	22	3	-2.69027	0.0471276					TTATTATTATTTTTTTTAAACAGACAATACTTTTTTTAATGCTGCTGCCTCCCTCATAACAACACGTATCATTTTAATTAATGTCAAGTGATAATATTTATTACGGCACTATGTGCTTTTATCTGGAATTCCTCATAATCATCACAGGGACTGGGAATTTACCCACAAAGGACAATCATATAACGCTGTGTTATTCACTCTGAGGATGGGCCAAAATTATTCATAATAAAAGTTGTGGGATGTACAGCGACATTTCAGAACATACAGTTCTCAAACCTTGAAGTAGTTGATCTACAGCAAATTACTACTGTCAGTTATTAACACTCAGCTATGTGGAAAGTGAGCATATTATCAGACAAACTTGGATAAACACTGTCTGATCTAAATAGTGAGTTCTGG…	_
solea_v4.1_unigene140878	827	68	89	73	-2.70077	0.0239282	-3.68628	0.014725			TCTTGCATGAGATGAGGAAATCACTGAATTCTCTTAATTTCAGAGATTCCTTCGGTCCAATTTTAGGCCAGTTGCTCAGCTTCCCCCGGAATGCTCTTTGGACAACGAAGGGGTGGCCATAACGTTTGTCCAGGGCGTCCCAAGCCTGTGTATAAGCTTCTTCGTCACTCCGATAGAATGTCCCTTCTAACACACAAAGCGCTTCTCCACTAATGTATTTTTTCAAATAGTAGAGCCTGTGTGCTGGGTTTAAGCAACTTGTTTCAATTAAGGCTTTGAAGCTAGTGCGCCACTCAGTGAATTTGAGTGGGTCTCCTGTAAACTTGAATGGCTCTGGTGCTGGAAGTCTAGTCATTACCAGGGACTCTTTTAAGGCTTGAACTAGCGTGGCTTCATTCG…	Cyprinus carpio genome assembly common carp genome, scaffold: LG13, chromosome: 13
solea_v4.1_unigene23826	1605	1239	14315	1207	-2.70551	0.0235544			-3.49282	0.018911	TTCAGGTCATCGACATGTGCACTTCACCTGGACAACCCAGGGGGCGAGGCCTCTCTCTATATAAGCACCGTCCACACATGCTCACATCACAACTTCAAATCTGACAGTGATCCTCGTAGACACAGTTGCAGACATGCTTCTCTCTGTTGTTCTTGTGCTGGGCCTCTGTCTGCTGCCTGCTCACCTCCAAACAACAGACGTGCATCTCGGCAGTCCTTTTCTCCAACGCTGCTTTGAGGAAGCAAAGAAACTTGTGGACGACGCATACAAGTACTCCAGAGAAGAGAGTCTGAGGCGAGTCCGCCGGGAGGTGGTGAGACCTCACGACATTCTGCGCCTCCTGAAGCAGCCTCGAGGAGACACGCGCTCAGCTGTGAGATCTGCAGACTACATGGCACA…	Lates calcarifer eosinophil peroxidase-like (LOC108879884), mRNA	ENSDARP00000103509
solea_v4.1_unigene436685	15	0	6	3			-5.9742	0.0254192			CCACACTAGCCTGGAGGGAGCACTTCAAGGACTCAATCTCTGCCCAAAAGATAAAAGAGAGAATGGGTGGTGCTGGTACTAGTGCTGGTACTAGTGCTGGTGCTGGTGAGATGTTCCAGAATACACCTCTGTCATCGTGGGGATCAACTGCTGCAGACGGTCCCACACCAACCAGTTACACTGATGTCCCCAAGATCATATATGCATCCAGGACTCACTCGCAGCTCGCACAGGTTATCAATGAGTTGAAGAACACGTCTTACAGCCCTAAAGTCTGTGTCCTGGGGTCAAGAGAGCAGCTGTGTATCAACCAGGAAGTGATGCGTCAAGAGAGCCACCACATCAAAGTCCATATGTGCAGAGGAAAAGTCTCCACAAGGTCATGCGTCTACTACAACA…	Lates calcarifer regulator of telomere elongation helicase 1 (rtel1), transcript variant X4, mRNA	ENSDARP00000105420
solea_v4.1_unigene34021	151	23	4	0	-2.74256	0.0234428					TGTATGTGTGTGTGTGTGGCCACGTGGCTTGTGATGCAGCAGCATCACATGCAGCTGATTATCCTTGTAATTCTCCTCCACTTAAACAACAACTACGTCTTTTTTAAACACAAATGACTGCAGTGTGATCCGTGTGAAAGTTTCTGTTTTCTTCACAAAAAAGACACGGAGAAAACAACAAAACGCGCGACAGTAGATGCAGAGATGGAAAAAGGAATTGTGATTAAAGACGACTGGCCCGGTTACAGTTTGGACTTGTTCACTTACCCGGAACATTACCATGACGACATTGAGTGTGTTTACATCCCACATGGAGTCGTCATGAACAGAGTGGAGCGAATGGCCACCTACATCAAAGACGACTTTGGAGACAACAACATCATGGTGCTGTGCGTCCTG…	Lates calcarifer hypoxanthine-guanine phosphoribosyltransferase-like (LOC108900037), transcript variant X4, mRNA	ENSDARP00000101177
solea_v4.1_unigene12340	22	4	13	1	-2.75043	0.0468653					GAAGAGGAAGAAGTGGAACTATTGTTATTGTTCTGGCTCAACGTGAATGGGACTGCACGTGCAGCGGCTCCTGTGGACCACAGCGAGGCTGTAGCAGCAGAAAGAGCTGCCGGCTCACCGTCTCTTCTGCTGATAATCCTTCAAAGGCAGCGTCATGCATATCTTACAGCCATACTTTATCAACAGGTGGCCAGATGTGCCAAAGAGAAAGAGGAAGAACAGCCAGTGTTCGGTGAAGAGTATGTCTGCTCTTAGCGTCTCTGTTCCAGGGTACATCCCCAGCTACCTGGAGAAGGACGAGCCGTGTGTGGTGTGCGGGGACAAGGCCACTGGCTACCACTACCGCTGCATCACCTGCGAGGGATGCAAGGGTTTCTTCCGAAGAACCATCCAGAAAAA…	Solea senegalensis THraA mRNA for thyroid hormone receptor alpha A, complete cds	ENSDARP00000125835
solea_v4.1_unigene21112	12	0	3	2			-5.65799	0.0398523			TACCGAAAACTCTTACAGTTCCCCTATGGCAGCTCTGGATCCGTCCTCCAGTGGGACAGTCCACCGATCCCAGATCACTCACCTGTTTCTGAAACATGACGTTCCACTGAAATTACCAACGTTTTCTCTGCTGCTCCATGAGTTTTCTGACATAAACGACCCCGTTCTGATCTATTACCGAAAACTCTTACAGTTCCTCGAAGCCTCTGCATTCTCCACGGAGAGAGCGAGGTAGAGTGCGACATGAAAAGGAGCGGCCTCGTGACAAAGCTTCTTCTGCTCCCGAGAGTGAAGATGACAACTGTCCCATCTTGAATATGAGCACACACTCGGGGAGGTCATGTGATAGAAGTAGCCGTCTACCCATTTCGTTTATTGGTTTAAAATGTTCTGACCACC…	Lates calcarifer chromosome unknown C1orf87 homolog (cunh1orf87), transcript variant X4, mRNA
solea_v4.1_unigene231749	12	0	3	2			-5.65799	0.0398523			GCCATATTCCTGTAAAACGTGTAAGAAGAGTTTTAATAGGAGAGATTCATTGACCGTCCATGAAATAACTCACACAGGCAAAAAGCCACATTCCTGTAAATTAAAAAAATGATTCTAAATCATATACACATTTGTCCATTTCTGTCCTGTGAACACTTTGCATGCACCTCTTTGACACAGCGCTAACCCAGCTGAAGTAGACATCACAGTGAGGAAACAAACAGAGCTAGCAGTGTTAGTGCCGGTGGTGTCCCCTTCCCCACGGACTGTGTGGTAGGAAAGAACAAACAC	Larimichthys crocea uncharacterized LOC104921036 (LOC104921036), ncRNA
solea_v4.1_unigene8326	2	2	13	0					-5.69164	0.0339916	GGACAGATTGCCAGAGGAAGAGGAAAGTGACAACTGAAGAAACAGAAACCCCTGCAACATCTTCACATCGAAAAACATGTTTGTTGTGTGTGCCATCGCTCTGCTCTGCTTGATGTCTGCGAGCCATTCAGCTCCCATGGTCTGTGAGAAGCTGCTCCAGCCTTTGGATGAGCTCCATCCTCATCGCTTTGAGGGCAAGTGGGCTTTAGTTGCGGGAAGTCTAGACCACAACAAGTCCATGGAGGCTCTGCGACTAAGAGACAGCATCACTATGTACTTCTCCAACTCCAGTGAGGCTTCCACCGTTTCCTACACCCAAGTCAACCGCTTTGGTGATCTGTGCCAGTACCTGCGCTACAACATCTCAGTGCGAGGCAGCACCTTCAACTTTGATGTCGG…	TPA_asm: Oryzias latipes strain Hd-rR, complete genome assembly, chromosome 1
solea_v4.1_unigene59815	22	3	335	49	-2.77671	0.0250689					TTAGCCAGTGAGCGGAAGATTTGTAATCTGCCTGCTTCATCCACGACCACGGGGAAACTGCTGCTGCTGCCGCCGCCACACTCACTCTCTCTTTCTCACACACACAGACTCAGTGTATGAGTCCACAGACTGGAGACTGTCCCGGGCTGAGTCTCCACCACCATGAGCCGCCAGCTGCTCCGCGCTTATTGACGCATTGAGGCGGCATTTGTGCACGTTTTTCTGTGCGTTTTTTTCCCACGCGGAGAGACGCTCCCTCTGAAGGACGAATGACACCGGCTCACCCCATGATTTCATCCCGCTGAAGAAGCTGCTGCCGAGGCACAACTCTCTCCTTCCCTCTCTCTCCATGGCGTCTCCACAGCAGTCGAGGATCCAGTCTTACCTGGAGAAGAACAA…	Lates calcarifer chromosome unknown C8orf34 homolog (cunh8orf34), transcript variant X2, mRNA	ENSDARP00000116827
solea_v4.1_unigene6399	44	23	1054	132	-2.82583	0.0213971			-2.92001	0.0450335	ATTGTATGTGTGTCTCTCTGAAGCAACACAGGGTCTGCAAAGCCTCTAATTCCTCCTGCAACATTCAGAGAGACACACATACAATGACTGCTGACCAGCGCTGTGTGATCACGGCCCGGATCATTGGAGCCGTCCAAAAAACCAAACCAAAACTCAAGACCTTCATGATCAGTGTGTTATGGTCTGATAACGCTGAAGTGATTGTCTACAGGTCCTTCCAAGATTTCAAGAAATTCCACAGGGACCTGAAAAAGAGATTCCCCAACATGAACCCTTTTCAGAAAAAGAACAGAGTAATCCCCAAATTTCATGGAAAGGCCAGGAGAAGCAGTCTGCCACAGAAGGGATCCAAGCGATCTGTCCTACGCATGAAGTTTCTGGAGAGCTACTGCGACAAAC…	Lates calcarifer NADPH oxidase organizer 1-like (LOC108890765), mRNA	ENSDARP00000073319
solea_v4.1_unigene49052	9	1	28	4	-2.83005	0.0405967					CCTGTGTGTGTGTGTGTGTGTGCGTGCGTGCACTCCAAGAGTGGAGTTTACTTGCGATCACAGGTTTTCTACCTCGTGATTGAAATAAGGGCTATTTCTGCATCTTCACTCGTTCCACAAACTCATTATAAATAATAAATGTGAGCTAATTCATTTATACGACGACCACATTCTCCGATTAGACGTGTAATGAATGGTTGTCCTCGGTTTTAATTAAAAAAGACACGAGGAAAATATGAATTTACTGACGTGTTCCGTGTGCTCACGCGTGTCATCCATCATTTCACACGTTAACACCATTCTCACGGTGACGGTAACGCACGCTGTTCAGTCGGAGAGCCGCGATCAAGAGGTTGCCACAGTGACCGGTGGGGGGGAGGGGGCGGGGGCGGAGCTCGA…	Lates calcarifer muscarinic acetylcholine receptor M2-like (LOC108886191), transcript variant X2, mRNA
solea_v4.1_unigene53632	29	4	1	0	-2.83458	0.0464566					GAAGATCTCAGCAGATGCCATGCTGGGGGCTCTGCTGGGTTCAAAGCTCAAAGAATCTGTGGACTTCAAGGCCAACCTCAAAACTGTGAAGAAAGAGGAGGAGAAGAAAGAAGAGGTGACTGACTGGCGTAAGAACGTGGAGGCGATGTCTGGTATGGAAGGAAGGAAGAAGCTGTTTAATGCAGGACAGTAGATTTTGTATTTTTGGGCATTTGAAATAAACTGTTTTGCTGTGCTGTTTTCAGTATTTATTTTAAGAATACACATGAACAATCGCAATTTGCACAAATGGGCAGAGTTTATGGTGTGTGTTTAAACCTTTGTAATATGCAAAAATATGAAGAAAGCTAGATAAGATGCATTCAATGGTTTGTGGGGTTTCTATGTTGCTCTATCTGT…	Larimichthys crocea troponin I, slow skeletal muscle (LOC104940659), transcript variant X2, mRNA	ENSDARP00000053264
solea_v4.1_unigene168662	2	3	21	0					-6.37284	0.0138672	CTCCCGGCAGACACTGTCAAAAACATTCCATTCCACCGGGCCCATCGTCTAGGAGGAAGACGACAGGAAGGCCAGCGACCACGTCCGATTGTTGTCAAATTCGAACAGTTCAAACAAAAGGAGTTGGTCAAGAGCCGAGGCAGGGAGCTGCGAGGAACGGACTTCAGCGTAAACGACCAGTTCCCGAAAGAAATCCTGGAGCGACGCAGGAGACTGTTCCCGGTGAGAAGAAAGTTTATTGACGGCGGATCCCGGGCAGTAATAGCAGTAGACAAGCTCTACGTCAACGGTCAGTTATACCGGGACAAAGAGGTAACCCCCTGGCTCTACTAAACACACGGTAAACCGATATATCGCTC	Oreochromis niloticus uncharacterized LOC106097639 (LOC106097639), mRNA
solea_v4.1_unigene6743	450	65	590	78	-2.86361	0.0179529	-2.87352	0.0495452			GGCGTGTCTGTGACGACGTGGCTGCAGCTCTCGGATCTGTGTCACCTTGACTGAAAGTGTGCCTGTCCTCACAGCGCTCGGCTGATGAACAGTGCAGTGTTCAAGCCATGAGTCAGCTCCGAGTGTTGGCGAGTTTGCTGAGAGGTGGATGTGCCGGGAGGAACCAGTGGTTCCGAGGATGTGGAGGTGTCCCTGCCAGGCGCTGCTGGGCCGACCCCAGCAGGAGAGGCTGCTCCTCGTCTGGCTCTGCGCCTGTTCCGTCAGCGCTGGCCAGTAGCTCCACCTATGTGGAGGAGATGTACTATGCCTGGCTGGATGATCATAAAAATGTCCACGAGTCTTGGGACGTCTTTTTCCGTAACATCCAGGCCTCCAGCCCGCCTGGTGAGGCGGAGGAGA…	Lates calcarifer 2-oxoglutarate dehydrogenase-like, mitochondrial (LOC108880383), mRNA	ENSDARP00000099212
solea_v4.1_unigene508950	19	35	306	9	-2.88108	0.0176291			-4.97521	0.00234149	CTGAGACAGAAGACAACACAAGAAGAACACACACTTGAACAGTGTTTCATCTCACAACAAGAAGAATCAACTCCAAACCCACACTGAAGATGCTGTGCTCTCGTGGATTCCAGTCTGGCCTCAGTCCACTCATGCTCGTCCACTGGCCTGTGCGCAGTCTGTGGCCAGAGGTTAGACCTCAGCTCTACCAGCAGCATCTACTGCAGAGACACCTGCAGGAGCTGATGGACACACTTCAACAGCAGATCCTGGAGGAGGAGG	Lates calcarifer heat shock protein 30-like (LOC108880311), mRNA
solea_v4.1_unigene141144	27	17	269	23	-2.88303	0.0187676			-3.45913	0.0234107	TCATCACTGAATATATGGAGAAAGGCAGCCTACTAGACTTCTTAAAGAGTAGTGAAGGCTGCCAACTGCAACTGCCCAAACTCATCGATTTCTCTGCACAGATAGCAGAAGGCATGGCATACATAGAGAAGAAGAATTACATCCACAGGGACCTGAGAGCAGCGAACGTCCTGGTGTCGGAGAGCCTGCTGTGTAAAATAGCTGATTTTGGCCTGGCCAGAGTCATAGAGGACGACGAGTACACTGCCAGAGAGGGAGCTAAATTCCCCATCAAGTGGA	Epinephelus coioides tyrosine-protein kinase Lyn mRNA, complete cds	ENSDARP00000040554
solea_v4.1_unigene264955	28	4	4	0	-2.92694	0.039345					CACTGGAGTCTGGTAGAGGGCTGCCTCTGTGGCCAGATGTGAAGTTTAGCAGGCGGCTTCGGCTGTCCTCCACAGTGTCTCCCCTGGATTTTTACCTTCTGTTCATTAAATCTGCTCTGGATACTTAACGGAAAATGTATGAGCGACACAAGCGGAGATATAGTCTCTGTGCCAAAGGAGAGCGAGCTGTGGATGTGGTTTTGATTAAGATCCACCGAGACAAAGAGGC	Stegastes partitus A-kinase anchor protein 13-like (LOC103359499), transcript variant X5, mRNA
solea_v4.1_unigene43744	81	5	77	15	-2.96948	0.0200594	-4.03681	0.0150289			TTCCTGATGAAACAACTTATAGTATCTTTTCACAAACTAGACAGGTGTCTGTCATGTGAACCCCTCTTTTTCCCGCGCTTATGTGCCGATCCTTCCACGTGAACCAACTTCCAGATGAAACAATGTATCATTTTCACACAGACCCCTCTATATATACAGTAGCTTGATGTTTGCCTTGCACTCCTTTTACTCGGAGCACAATGAGTAGGCGACTGACCAAGAGGTTCTCTGTGGAAGAGGTTCTCGTCCAGCTTTTTGGACACGATGAAGAGGGCACTGAAATAGATCCAGAGATAGAGGAGGATGTCTCCGAAGTGGAAGACAACACTGATTTGGATCCAAACTATGAGGAGATTGCCCAGTCAACAGATGGAGAGGGAGAGGCACCTGAAGAACAGG…	TPA_asm: Oryzias latipes strain Hd-rR, complete genome assembly, chromosome 5	ENSDARP00000098568
solea_v4.1_unigene9215	19	2	7	1	-3.01695	0.0414222					GGGATGTTGAGGTGGAATGTGTTTGTGTGCTTAACTTCACCTCGCTGCAGGCCACACCACACCCAACAGCACACCAGCCAGCATAGAAAACACATAAAAACAACTATTTGGGCCCCTCCGAGTCTTAATTGGATTCAGAGAGCTATGCAGCATGACCTCTGTGCCTGAACCAGAACCTCCGGACCGCTCCCTGTTCGGGAAAACTCCGCGTGTCAGACGCGGCCACAGAGGCTCCGGCACATCCTCATTATCAGCGCCGCAGATCAACAAACTCGCTGTCCTCTGCGTCCTCATCCAGAAACGATTTCGTCATAGTCGAGATCGCGCGCCCTGCACCTCCTGGCCTTTCTCTCCTCCTCGGCCAGAGCAGTTTTGAAACCTCTGATTTTTCCACTGACA…	_
solea_v4.1_unigene231582	3	0	24	3	-3.07089	0.0375838					AGATTGTTAACATTGTTTTTTCACCTGTCCTCTCAGAGGACATGACCATATACCTCAAACACTTTCATCATCATTGATCATCATCAACTCTTCAAGCAGTTATTTCCTCAGCTCAATCTTTTACCAAAG	TPA_asm: Oryzias latipes strain Hd-rR, complete genome assembly, chromosome 9
solea_v4.1_unigene125728_split_1	37	5	7	0	-3.07849	0.0255714					CTTTCTCAGCGGCAGCTACTGCTCTTTTGAAGAAGGCGAGTGCAGTTGGCAGTCAATAACGGGTCGTGGTCTTTCCTGGAGAAGAGTCCAGTCTCCAGCCAAGGCTTCCAGACAGAGCTGCCCATCATCAGGAGCTGCATTCAGTGTGGAGGGAAGCCAGTCTAAAGTCCAGAGAGGTGCAGTATCACTGAGGAGCCCTCTCTTCCCCCCACCTCTGAGAAACTCCCCATGCACGGTGCGGTTCTCGCTATGTTCTGGAGGCTTACAGAGGGGGATGCTGTCTCTCTGGATAGTGGAGAACAGTACAGGCCCTGAAGAACAGCGCAGACTGTGGCATTCAGCCAGTGAACCCAAGTCTGAAAGGGGCTGGAAACTCATCGTACTTCCCCTTTTTGGGCT…	Lates calcarifer anaplastic lymphoma receptor tyrosine kinase (alk), transcript variant X2, mRNA	ENSDARP00000124055
solea_v4.1_unigene532209	11	0	113	14	-3.12747	0.017334	-5.53506	0.0472323			GTCATCGTGAAAGAGGCCAAGAAGAGGATTGGCTGGTCAAAGTACGATGTCGTCGATTATAACTGCGAACACTTTGCGACAGAGATGCGATACGGCGCACCACAGTCAAGACAGGTAAATAAATGGGTTGTCACAGCAACAGGAGCAACAGGAGTAGCAACAGGAGCAGGAGCAGCAGCATTGGCAGCAACAGGAGCAGTAGCAGCGTCTGTTATTGGTGTGTTGTCTGGGGGGTTAGGGGTGATAGTAGGGCTAACTGTGGTTGGGCTGTCAACAATCAGGAA	_
solea_v4.1_unigene100575	49	6	6	0	-3.14726	0.0200228					TTTTTTTTTTCTTTCTTTTTCTCCACAATCCAGCATCACTCAGAGAAACAGGCGCGCAAACAGGCCACAGTCCTCAACTCTCCAGATGGATGACAAGACAGACTTTGTTGACTGTTGCCTAGAAAGGGCTGAAGTGACACTCGGGAGTTTGGTGGAGGCATCGTGAGAGTGAATAGACATCAACTGTGAGCGCGAGAACAAGTTAGATCCATTTGGAAAATTTGACTTTTTTTTTTTTGCGCAGAGACGCACTGTGCACAGACAGACGCGCCACTTGGAAACGTATTCGTCAACGTGTTCCATTGACTGCAACAACGGATGAACCTTCTTGTACCTTCACACACCAGGACAACTCATAATTAACATTCTCGAGTCAGACATGGATATCACCAACGTGTC…	Lates calcarifer melanocortin 1 receptor (mc1r), mRNA	ENSDARP00000008075
solea_v4.1_unigene534719	2327	84	374	220	-3.15358	0.0100541	-4.87471	0.00212781			TGCTTCAGGTCCCTCAGCTGTGGAAGGACCAGCAGACATGGACAGGTAAAAATCTGTTTCATTTCAACATTTAACTTTTTAAAAAATTCACCTTTTTGGACATTTGTCTCCAGGAACAACGTCTTGTGGGTCGTCTTTCCTTTTCTCCTCGTCCTCCTGGGTGTGGCAAAGACTTCAGACCCTTTATCGACTTTGGAAAACATCGCAGGGAAGCTGGTTTTCTACCAGATGGAGGGAAACGCCACTTATGTGAGAGACACAGGAGAGCTGGCGTCAGACGTTCCCACAGAGACCATGTTCGAACTCTTTGACCCGCAGCAGAATTTCAGCTCCACCAAATTCACCTACACGTGGGATTTAGGCAACGGAGAGGTGATCCAAGGGACGGAGCCCGTTGTC…	Lates calcarifer transmembrane protein 130 (tmem130), mRNA	ENSDARP00000099025
solea_v4.1_unigene7231	8	0	12	2	-3.17301	0.0445216					GGAGGAGGAGGAGGAGTCTCGTGTTCGCCGGCTGCAGCATCAGCACCAGGAGCATCATCATCATCGTCTCTTTCTCCATGTGCTCGGAAAACAACAAAAAAAGGAGTAAATAATGTTCTCTGATTGAAACATGTGCTGCTAAACAAAGACCTCAGTGTTTTATATTTTTAATCACGTTTTTGTGGAAATGCTTCCCTGTTCTTCATCATCATCTTCATCCGCGCAGATGGAGGACAGTGAGGAGGACACACACATGCACACAGAGTGTAACAGACTGACGGAGGAGCGAGATGAAGCCGAGCGACAACTCAAACACATCAAGAGAGTGTCTCAGATGGTGATTGAGGAGGTGAGCGTTCTGCAGACTCAGCTGGAGATCGAGAAGTCGTGCAGGGAAAA…	Lates calcarifer shootin-1-like (LOC108874586), mRNA	ENSDARP00000067499
solea_v4.1_unigene59376	29	9	333	30	-3.2095	0.0104924			-3.38699	0.0249252	GTTAGTTTGAGTTATAATAGCTTTATTGATTCAAATCACTGGCGATACATTTTTCAATTTACAAACTGGCTGTCGTCAACAATCATCCTCCTAAAAACCCCCCAATGATTTTACAGCAGGTTTATCGATTCTGACACTACGTCTTTAATGTTATCTTGCTGTTAAGTGTTTGTCATTTACCAAAACACTCAAACAAATCTCTCGTATGTTCAAAAACTTAATCTTTAACATACCCGATTCTGACATGAATATGGATAGGGAAATGGAAACGGACATGGATATGGATAAAGTATCTTCTTCTGAAGTCCATGGCCACCTGATCTCCCGCATTAAGATGTACAACCATGCCATTGCTTCCAGCTCTGTGGTCGAACACAGTTGGGATCGGTTCTCCATTCT…	Larimichthys crocea complement C1q-like protein 2 (LOC109139265), mRNA
solea_v4.1_unigene64264	84	8	2	1	-3.22424	0.0134492	-3.4378	0.0305801			CAGGTTCTCATCAGATTCCACATCGAGAGGAAGGTGATTGTCATTACAAAGTCAGCGACACCCCATCGAATCAAGGAAAACCTACAGGTGTTTTATTCATCTTATCCTTCTCAAATTCTGAGACGAGTTGTTCTTCCATATTAGCTCCGATTGAAACTTCAATTTCAAGACTTTCCTGCCCCCCCCCCCCATCCTTTTCAGTTGTTTGACTTTGAGCTGAGCGACGAAGACATGAAGACCATGCTGAGCATGGACAAGAATTTGAGAGGATTCCCGATGCCATGGGCCACCAAACACAAAGACTTCCCTCTGAACTCGGAATACTAACTCATCGGACAAACCGCTGTATCGGACACGCATCCACCCTTTTTATGTGGAACACTCTTTATATAATGCACA…	Lates calcarifer aldose reductase-like (LOC108887380), mRNA	ENSDARP00000018404
solea_v4.1_unigene256	351	0	164	55	-3.22451	0.0103651	-10.5005	1.41622e-05			CCACCTTCTTAGACGTCAAAGAGCTGATGAATCTGTTGCCTAGCAGTGAACTGATTAGCGGCGAGTGAATGTGTTGTTTTTCTTTTAGAGCGGTTTTGTCTTTGAACTTGGATACCAGAGGGAAAAGTAGGAATTGTCTGAAGAGATTGGGAAAAGATCACTGAAACTTCAAAAAGGGATTTGTTGTCCGGACATGTTGCCGCCTTTGTTACAACTATGGGCCAAACACAGACTGCCGTGGACAAGGAAGTGACTCTTCAAAATATTCAGGAACTCTACCGCAAGTTTATAACCGAGTGTCCGAGTGGGAATTTGCACTTGCACGAGTTCAAGAGAATCTTTTGCGTCAAAAGCAACTGCACCGAAGAGGAATCAGCCTACATGGAGAATGTGTTTCGA…	Lates calcarifer guanylyl cyclase-activating protein 2-like (LOC108894329), mRNA	ENSDARP00000067238
solea_v4.1_unigene194650	69	12	46	0	-3.23716	0.00967192			-7.4946	0.00223339	ACACCAAACACACCGCCCGGGCAACAAAGGAGTGGCTCTGTAAGAAGCAGTTCAAAGTCCTTTAGTGGCCTAGCCAGTCTCCAGACCAACCCCATAGAAAATCTGTGGAAAGAGTTGAAAGTCCGTGTTACCAGGCAACAGCCCCAAAACATCACTGCTCTCGAGGAGATCTGCCTGGAGGAATGGGCCANCCAGCTACAGTGTGTGCAAACCTGGTGAAGACCTACATTAAACGTT	Haplochromis chilotes DNA, containing V2R gene cluster region, clone: 44K17
solea_v4.1_unigene692421	18	2	3	0	-3.24255	0.0393582					GAAGACTTAATCATTGTCTGATTTACTCAGGGACGATGTTATGGTGGACGGTGCAGGACTCATGATGGACAGTGTAAAGGACTCTGGGGCTATAGTAAGAAAGAGTAGAAATATGCAGGTTTTATAGTCTGATTTTTGACCGTGTTGATCATCGTGGTCACATTCTTCTTCCTGCTTTGTTTGCGCTCCCAGATTCAGCTGACAGGTTTTGCTATGAGAAGCTAAACGCTGAAGGGACAGAAAAAGGAAACTGTGGCCCAGGTCCAGAAGGCCAGGGCTGGCTGCAGTGCAACAAGCCGGACGTACTGTGTGGCTTCTTGTTCTGTGCCAACGTGACAATGAAGCCAAAGTTCGGAGACCTGCAGGGTGAGGTGACCAGCTTCACCCTCTACCATCAGA…	Lates calcarifer disintegrin and metalloproteinase domain-containing protein 11-like (LOC108872731), mRNA	ENSDARP00000103985
solea_v4.1_unigene34979	20	2	1	0	-3.24255	0.0393582					CCCCCAGCAGCAGCAGCAGCAGCAAGTCCCTGCTGCTGACTCCTCACATCTTCAGGAGGTCCACTCTCCACCGTCTGAAGTCACGACGGGAGAAAATAACCTGAGTGCTCACCCTGAACCTGTGAACTTCAGTTCCACTGCCTCACCCTCACCCTGCAGTCAGGAGTTAGACTTCCAGCTCAGCACAGAGGAGAAGGCCCTGCCACAGACCGCACTGCTGAAGACCAAAGACATTGATGACATCCTCAAAGAGGTGATTGAGGAGGAGAGAGAGAAGGCGCAAAGGGGACCTGGACTACAGCTACAGTGAACTGTCTGACATCGTACAGCTGGACGGTGCCGCTGACAACTCTGACATGGAGGAGGAAGATGTCGTTCCACTGGAGGAAAATGACTTTC…	Lates calcarifer general transcription factor IIA subunit 1 like (gtf2a1l), mRNA	ENSDARP00000087654
solea_v4.1_unigene246776	12	3	19	0	-3.26849	0.026094			-6.23028	0.0154796	GCCAAAGAGAGCCCAGCAGGGTTCCCGCTTTGCCTTGTCCCTCGATGTCCCCACGAGCATCCTCAGTGTCCTCATAGACCTGGCCAAGAACCAGGACATGAGGACCAAGGCTGCAGCAAACGCAGAACTCATGGCACGAATAGGCAAGCGGAAATGATCGGGCCTGTGTAGGAGCACATTTTGGGGGCTTGAAGGAAAAGAAAATCTCACCTTGCAGTGGAGTTAACACGATGTGGCACCAGGTAACTGGTCAGGGTAGAAAACAGTCAGTATCTGCCCGTTAGAGATTAGATCTGCTTTACTTTCATACTTGTTTTAAGTCATTTATCATGTTAGCTCATGTTATCCACGTGGACTGAGCATCGCACAAAAGGACACCGTGGACGAGTAGATGAAGCA…	Lates calcarifer urocortin-3-like (LOC108885633), mRNA
solea_v4.1_unigene7025	93	9	6	1	-3.27869	0.0115429	-3.41932	0.0306101			GCCCACAGCTCCCAGACCACTGGAGTTGTTACCCAGTGATTCCAGCAACAGCGACACAGAGAAGGAGAGTCATTTCGGCACACAGCCTATGATATGGAACTTTTGGAGCGACAAGAAGAGCCAAAGGAGCACTTCAGGTCCAATGAGCCGCACAAGCAATTCCAGAGACTCTGCCATCAGGCGCGAGTCAGAGAGAGAGTTACAGGCCTTTATCAGCATGAGAGACGAAACTGACAAGGATACAGAGGAATGGGAGAAGCTGAACTTTGACATACACACTTTGCGCTGTGCAAAACGAGAAGTCAGATCTCGGTGGAAGAAAATCCTGTTGCAGCTCGGTTATCAGTGTGAGGTGGATGCCTTGCTATATGTTAACAACCAGAGGCGGTACAGTCAAGA…	Lates calcarifer melanoregulin-like (LOC108902827), mRNA	ENSDARP00000009192
solea_v4.1_unigene277307	0	1	12	0					-5.57849	0.0398523	GTTAGCAGCTGAAGTGTCCGCTGAGTCCATCGACCGCGCATTGACGTTCATTTAGCATGCTAAGCTAGGTGGCGGTAATCTAGCTCTCCATTTTAAAATTCCGCAGGGGAATGCGACAAGGAGGGCGTAGCTGTTAGCAGAACGACTGAGCCTCGTAGTCGGAATATTCCTTCTCTGAGGGGGGAGTGGTGGTGAGCAAGAGCGATGAAACATTAACAGAGGCTGTTTTGTAAGCCGCTCGCCGTATCTCTTCGCAGTTGAAGACGGCGTTGTCCATTTTTATGTCGGTGCGCACAAGCACATAAACCTCGGAGCGAGCTAGGCAGTCGGATGACGGCAGCATTGACAATATCGAATGCGTTTGTGACGAAGCCCGGTGATTGTTACCATGGTAGAAGA…	_
solea_v4.1_unigene328393	154	10	26	8	-3.30729	0.00898891	-3.99748	0.0123346			TGTGTGTGTGTGAGTGTGGGTGAGTGCAACTATATGTGTGCCTGTGACAACACAACCTGTACAGAGAAAAAGAAAAAAAGAAGAAGCTACAGTACAAACATACACACTGGCAAATTTCTTGTGTGTGTTTGCCTCAGTAAGACTGGAGTCTTTACCTGCTTGTACAAAGAAAATCGAAAAATTATGTTAAAAAAAAAGAAGAACAGATGTTTAAAAAACACTTTTTCCTTCCTTCTCTCTCTTGACTCTGCTGGGCTGTGATGTGACTATTGTACAGTATTTCCTTTTTAGATATATCCTATGTCTTGAATGTTGTCTCCCTGTGAAGGCTGGATGCACACTGGAAGGTTTTGTTGGGGGAAATGTCACGTTTAGCTCAAGTGAAACGTCAACTGTAAT…	Larimichthys crocea receptor-type tyrosine-protein phosphatase T-like (LOC104929068), mRNA
solea_v4.1_unigene22388	2	1	21	1	-3.37232	0.0311264			-4.02047	0.0416015	GATCCCCTTGTTGTTTCGTCATCCACGGAGGTCAGAAGTGACAGGAAAGGCCTTCTGAGATCACAATGGCAGAAGAGTGGGGAAAACAGTCATTTGCTGCCCGGCGGTACCATGACGAAACAACAAGGGGATCTGCCTTCGCTTACACAAACAGCAACAACACCAGAGATCCATTTGAGGGTCCCAATTACCACATTGCTCCTCGATGGATTTACAACGTTGCAACAATCTGGATGTTTTTTGTGGTCGTCGCATCAGTCTTTACCAACGGTCTGGTGTTGGTGGCAACAGCAAAGTTCAAGAAACTCCGTCACCCACTGAATTGGATCTTGGTCAATCTTGCCATTGCTGATCTTGGAGAGACAGTTTTTGCCAGCACCATCAGTGTATGCAATCAGT…	Verasper moseri bfLWS mRNA for long wavelength sensitive opsin, complete cds	ENSDARP00000065940
solea_v4.1_unigene694008	8	5	99	5	-3.39053	0.00972246			-4.16761	0.0108579	AGTCCCGGCATCGTGGGTTTGGCCGTCTCGCAATCTCTCCAGGTCACTGGAATCCTGAGCTGGATTGTTCGCTCCTGGACTGACGTGGAAAACAACATTGTTTCCGTGGAGCGTGTGAAAGAGTACGACAACACCCCGAAAGAGGCAGCGTGGACCCTCCAGGGCAGTTTTCTGCCAGAGTCCTGGCCGACCACGGGTACCATCCAGTTTGAGGATTATGGGTTGCAGTACCGTAAAGGACTAGACTGGGCCTTGAAGGACATTTCCATCAACATCCAGAGCAGAGAGAAGGTGGGCCTCGTTGGGAGAACGGGAGCTGGGAAGTCGTCCCTCGCGTTGGGAATCTTCAGGATTCTGGAAGCGGCAAACGGACGGATCTTTATCGATGGCGTCAACATC…	Lates calcarifer multidrug resistance-associated protein 1-like (LOC108874634), mRNA	ENSDARP00000065432
solea_v4.1_unigene1742	22	3	12	0	-3.40074	0.0202939			-5.57849	0.0398523	CCTCCTGTCTCCTTCACTTACCACCTTACCTCCTTCGATAAACGATAAACCGCATCATAATGAAACTCCGCCCACAGCCTCGTTTCCTCGTGCTCTTCCTCTCTGTGAATGGTGGTGACGTCATCGGGGCGGGGTGGGGGCGGTGCTGTCAGTTCAAACACCCCACGCGGCTGCGGGCAGATCAAAAAGTGAACGGAGCTCCTCGCGCCGTGTTTGCTTTTGTTGTGTCCGACACCAACATGTGGGCGCGTGCTGTTGTGTGCGCGGCGCTGCTGTCCGTCATCTGTCCGAGCGGAAGTACGGAGGCCGAGCGGGACGTTCAGGACACACGCTCCAACACCAACACCAACAGACTGCTCGGTGCTCTGCATGAAGTGCTGGAGAAGCTGCAGACAAACA…	Solea senegalensis cocaine- and amphetamine-regulated transcript 2a (cart2a) mRNA, complete cds	ENSDARP00000052028
solea_v4.1_unigene670966	150	116	5525	422	-3.40162	0.00627545			-3.63494	0.0152727	GGAGACAGGTGAAGCAGACAGGAATATAAAAGAGTCGGCTTCAAAATTAGTAGTACAACACGACTGAGCAGCTTCAGTACACACACACACACACACACAGGCAGAACACCTGCATAAACAAGCAATCATGGCAAAGCGCGTCGCAGTAATTCTCTCCGGCTGTGGTGTCTACGACGGCACGGAAATCCACGAGGCCTCTGCTGTCCTCGTCCACCTGAGTCGCGCAGGAGCCAAAGTGCAGATGTTTGCTCCAAATGCAGATCAGATGCATGTTGTGAATCACTGTGACGGCAAACCGACAGAAGAGAAAAGAAACATCCTGCAGGAAAGTGCCCGCATTGCCAGGGGGGAAGTCACTGATCTGGCCAAGTTGGATGTGTCAGCATTTGACGCGGCCAT…	Stegastes partitus ES1 protein homolog, mitochondrial-like (LOC103359155), mRNA	ENSDARP00000075482
solea_v4.1_unigene13325	21	0	3	2	-3.43308	0.0278323	-6.45305	0.0112804			GTCATGGCCACTTTAAAGGAGAAAAGGACCTGTGGGCAGCGATGTGAAGACTTTGGCCGTTTCGTCTGGAACTCAGATGATGGGACATGTATGGGGAGGACACCTGAGAAATGGGTCTACATCAGCCTGTACTATGTGGCCTTCTATGTGGTAATGACGTCCCTCTTTTCTCTGGCCATCTATGTGCTCATGTATACATTGGATCCATACAGGCCAGACTACCAAGACCGGCTAAAATCACCAGGAGTGATGGTGTGGCCAGACACTTATGGAGAAGAGGACATTGAAATATTCTACAACACATCAGACAAGGCCAGCTGGATGAAGATGTCCAACATCCTTCACAAGTTCCTCATTCGTTAGTTTTTATGCTGGAACATAATCTAAAAATGTAACAAC…	Siniperca chuatsi gastric H+/K+ ATPase beta subunit mRNA, complete cds	ENSDARP00000062873
solea_v4.1_unigene34910	3	2	21	0	-3.43308	0.0278323			-6.37284	0.0138672	CGGCAGAGCAGCAGCCCGGGGAGCAGCAGGTGCTCCCGGGGTCGGCGGAGCTCCTGGAGCCCCGGGCGGTCAGAGGATGTACAAGCAGTCGATGGCGCAGCGAGCGCGGACCATGGCGATCTACAACCCGAACCCCGTCAAACAGAACTGCTTCACCGTCAACCGCTCCCTGTTCATCTTCCGCGAGGACAATGTCATCAGGAAATACGCGAAGAGAATCACAGAGTGGCCTCCGTTTGAATACATGATCCTGGCGACGATCATCGCCAACTGCATCGTCCTGTCACTGGAGCAGCATCTACCTGCCAGCGACAAGACGCCCATGTCCGAGCGATTGGACGACACCGAGCCCTACTTTATTGGAATATTCTGTTTCGAGGCCGCCATTAAGATCATCGC…	Lates calcarifer voltage-dependent N-type calcium channel subunit alpha-1B-like (LOC108889014), mRNA	ENSDARP00000112703
solea_v4.1_unigene505785	10	1	14	1	-3.43308	0.0278323					ACCAGCAGCAGCAGCAGCAGCAGCAGCAGCAGCAGCAGCAGCAGCTAGCCAAGACCAAGGAGCTGAATGGCAGCTGCATGAGGCCCAGTCTGCCACCTGAGCACCACCCCAGCTCCCAAGTGTCCCCTCCATTGCCCCCAAATCCCAACACTGGTAATACAGGGGCTCAGCAGCCGGGGGGCAGCAACGGGGCCTCCTCAGCCTCCAAATCAGCCCCCAGTAAGTCGTCCAATTCCTCCTCCTCAACATCATCGTCTTCCTCCTCACTGCCCCCCAACCCGACTA	Cynoglossus semilaevis homeobox protein Hox-B3a (LOC103393556), mRNA
solea_v4.1_unigene565483	16	3	19	0	-3.44226	0.0187326			-6.23028	0.0154796	TACATCATCTGGAAAGGCTCTGTGAACGTGATCACTCACGGGAAGGTCAATCCAAGCACAGGTTTAAAAATCACTTGTGAAATGCCTTGTTGCTGTGGGTAACATCCTGATTGGAAAATGTTGTGTGCATGCAGGGGCTGGTAACCACACTCCATGAAGGTGAGGACTTTGGGCAGCTGGCTTTGTTAAATGATGCACCTCGTGC	TPA_asm: Oryzias latipes strain Hd-rR, complete genome assembly, chromosome 7	ENSDARP00000122193
solea_v4.1_unigene102515	14	1	0	0	-3.51389	0.049545					CTTTAACGAACTACTATAATTTAATCTCAGATCAAAATTTTGATCGAGAATCCGTGTCAGAATATAACATAACAATAACAGCTACGGATTTGGGGTCTCCTCCCCTTTTGAGCACAACACAATTGCATTTGAAAATATCTGACGTAAATGACAATGCACCCCTATTTGACAAAAACGGCTACTCCGCTCACATCACAGAGAATAATTCTCCTGGAGCTTCGATATTTGCTGTCTGTGCGAGAGACTCTGACTGGAATCAAAACGCCAGAATCTCGTATCTTCTAGAAGATAGTCAGGTTAATGGAAGCCCAGTCTCTTCTTACGTGTCCTTAAACCCTGAAACGGGAGTTCTTAGTGCGGTTCGCCCCTTCGATTATGAGCAAATGAAACAGATTGAGT…	Lates calcarifer protocadherin gamma-A3-like (LOC108885494), mRNA	ENSDARP00000114021
solea_v4.1_unigene648923	9	1	5	0	-3.51389	0.049545					TTTGCTGTAGCTGAGTTGACCGCCTTCGTGAGGCCGACCACTGTGTCAGAAGGATATAATGTCCGACTGATCTGCGAGTCAGGCTGCCCTTCACGTGTAGCCATTGTCTGGTTCAGAGATGGACAAAGAGTGTCAGAACCAGAGTTCTGGGCCAGAAGAGAGGATGCTGGGACGTACCAGTGTGCCGTCTTTGGACAAGAGACAGCCAGATCTGCCTCTGTTGCTCTGAACGTTCACTATGCTCCAAGAATGTGACACTGTCCATAAGTTCACCAGCAGACATCGTCAGAGGAACTTCACTGTGTGTGTGGATCCAAACGCGACATGGTCAACGGGCTTCTCTCT	Lates calcarifer B-cell receptor CD22-like (LOC108888182), mRNA
solea_v4.1_unigene621946	8	0	6	1	-3.51389	0.049545					TTTCTTCACTTCGACAGATATCGCGACGTATCGTGATACGATTGTCTTGCAATGTATTGATTATCACAGAATCGTTGTATCGTGATATTATTGGTACCGTGGACCACGTATAGTGTATCATAACGTACCGTAGCGTACAGTACCGCAACGCAACGTAACTTAGCGTAACGTAACGTAACGGAACTAAACATTCTTGTTCATCTGTGAAGTCGAAACTCAACAGGAAACTGATTCAACAGCACTAGCTTACAGTGAGATACAGCGCCATCTAGGGAGGCGGAGTCCAACACAAACACCGCACGTATACTCGAACTCGGCGACTTGTCAGATCGCCTGACTCAGTTGTGCGTGCAAACATAGCAAGTGCTAATTTAAAAGCCATAAATGAGAGTCAAAGTG…	Cyprinus carpio genome assembly common carp genome ,scaffold 000001768
solea_v4.1_unigene102700	400	25	13	11	-3.51424	0.00460602	-4.07312	0.00850762			CTCCTTTTCAATCACTCTTCCTCGCTGCTCTGTCTGGAGGACAGCTTTCTTCCTTCTTGTCTTATCTCCTTCTTCTCTCTCTCTTCTCACTGTTGTATAGTTAGTGCAATGCTCTCCTCTGCTATGTGGTGGCTGCTGGGTTTGTTGAGCTGCGTGCTGCTGGTGGCCGTCGTCTTCTTCCTGACCAGTCGACGTTACAAGGTATTTAGCGAGCGGTGCCTGCGGCCTCCGGGGCCCTTGGTCATCGACAGCAAACAGAGGGATGAGCGGCTGAAGAAAGGTTTCCGTTCAGACCGCGTTCCCCCGGCTCTGGATGCCGTGGTGATTGGCAGTGGTGTGGGAGGTTTGACGGCAGCGGCGCTTTTGGCCAAAGCTGGAAAGAAGGTTTTAGTTCTGGAG…	Lates calcarifer putative all-trans-retinol 13,14-reductase (LOC108898512), mRNA	ENSDARP00000069178
solea_v4.1_unigene300971	2	0	13	1	-3.61174	0.0418588					CTTCCTGGACCTCAGTGGAGGTCCTACACATTTGGTCCTGCTGGAGGTGGTTATGAAGACCCAGTTCATGAAAGGGAAAGGCAATCCCAGTCCTCAAGTTTCACCTCCACTGAGGTCCAGGAAG	Larimichthys crocea pecanex homolog 3 (Drosophila) (pcnx3), transcript variant X3, mRNA
solea_v4.1_unigene24842	15	1	0	0	-3.61174	0.0418588					TTCAGCCCTCTGCCTCGGGGCTTTCCCTCACGCTCAGCACACTCATACCTGCATTTGAATGTGCCCTCCTCTTTTTATTATTATTATCATCCCTTTCTTGGTTTCCATGGGTAAGATCCATTTTTCTTCTCTTTAGAGGATAAGCTGCACCTTTTTTGCTCACTTTTTTTCCATTTACTTCTACAAAGCGCAGTTGGATGCAGCTCCTTTAGAGCAACTTTGGACTAGAGCGGGACCTCCGGCACTGAGCTGAATAAGGATAAGACGGGGGTATTTGGGGGGAAAAGGAGGAAGGAGCCATGAGTGTGAAAAAGGAAGACGTGGAGAAGTTCCTCAATGGGAATCCTGCATTNNNNACAGTACTTTGCCAAGACAATGAGCTCTGCCTCTATAGCGAAG…	Lates calcarifer rod cGMP-specific 3',5'-cyclic phosphodiesterase subunit beta-like (LOC108879271), transcript variant X4, mRNA	ENSDARP00000123023
solea_v4.1_unigene8895	15	1	0	0	-3.61174	0.0418588					AGGCGACCATGCGAGTTCTTCTGGCTCTCGTGCTCGCTTATGGAGTGTCCGCTGTCAATATCACAGAGGAGAAGGCAACCTGTCCGCTGGGATATTTCCCCTGTGGAAACCTGACTCTGTGCCTCCCTCAGCTCCTGCACTGCAATGGCATTGATGACTGTGGGAATCAAGCCGACGAGGAGAACTGTGGAGACAATAATGGGTGGCCGCATCTTTTCGACAAATACTTTGGAATGCCGAGCTATAACACCAGGACCAGGTCCAATATATGCTTGCTGGGTGTTGTTCCAGAGCTCTGCCAGTGCCGGGACCTTGAGCTGGACTGTGACAGTGCCCAGCTTACAGATATCCCAGTGGTGGCCGTAAACGTCACCATGATGTCTTTACAAAGGAACAAGC…	Lates calcarifer relaxin/insulin like family peptide receptor 1 (rxfp1), transcript variant X2, mRNA	ENSDARP00000111657
solea_v4.1_unigene493987	6	1	9	0	-3.61174	0.0418588					GAGGGGGAGGACGAGGGCGGGGAGGAGGAGGTGAGCTTTGGCTGGGGGACAGACGAGGAGACGGTGAGGCTGCTCAATGTGCTCAACAGACAGACGACACCCGACTGTCTGGGAGACGAAATAGCAGTGTAACGCATACAACGGCTCTTCCCCTAAAGAATCCGTCTAAACACAATAGCCTTCTACAATATTCGTTCACTCACTTCAAACCAAAACAACACGTAACAGACTATCTTTTATCAGAAACGCTCAACAGTCTATAGAGAAGGATTTGCCAGTATCCCAGATAAACAATGGCCCACTATTTTTATATGACACCCAGTCAGCCTTTCATTAATTACGTTCATTCATTTTTATTTTATTCATCTTCATAATTGGAATAATTGGTCCCTTCAACCT…	Notothenia coriiceps carboxyl-terminal PDZ ligand of neuronal nitric oxide synthase protein-like (LOC104961454), partial mRNA
solea_v4.1_unigene497933	3	0	13	1	-3.70337	0.0356318					CGGCAGCGCTTCACGGAGCTCGACGACGCGTCGCCTGACATCGACGATTTGCACCACAGCCGGGACGCCGGCCACGGCGGCAACCCGTCCTCCAGGACCGGACACACGCATCCCATGCAGAAGCAGGAGGGCAGCAGCGGCGGTGGCGGCGG	Lates calcarifer homeobox protein Hox-B5a-like (LOC108898530), mRNA
solea_v4.1_unigene588325	2	1	14	0	-3.70337	0.0356318			-5.79656	0.0292706	ATTGTTGTCCCACATCCGCCACTGGGACTGTGGAGCAAGGCATCAGGGACTGAGACAGAAGGACCGGAGCTTCCTTATGGGCAGAAAATCCACACGCACGTGGTGGTCAAACCCATACCGACCAAGCCCACCGTGCAGTCACCCATCTTCAGTGTGTTTGGATTCATTTAATGCGTGAAGCCGCCACATGAACACAGACACGTGTAAATATGACTGACACACAACATCCTCCTCTTCCTCTTTCAGCATCTCAACACTTCCTCAAGCCCCGG	Larimichthys crocea family with sequence similarity 181 member A (fam181a), transcript variant X2, misc_RNA
solea_v4.1_unigene153073	22	2	8	0	-3.75203	0.0151705					GTACACGGCTGTCGTTCACTATAAGCCATCGATGAATCACTGTCCAGCCGGTTTCTCTGGTCTGGAGGGCACCTTCAGCTTGGACACATGGCAGTGCCAAGCTAAAGGCAATCCTCCGCCGAGTGTTCGCTGGTACTATCGGGGAAGACCAGTCAATGCGTCTGCGCCGCTCACCAGGGATCACTCAGGAACCTACATGGTAGAGCTTCTCAGCAGCGTTGGCAGGAACAACAGGACGGTGGATATCACAGTTGAGTATGGTCCCCTGTTCACCTGTG	Maylandia zebra hemicentin-1 (LOC101464889), mRNA	ENSDARP00000099877
solea_v4.1_unigene53566	1593	133	433	15	-3.77599	0.00222358	-3.66671	0.0147858	-4.754	0.00295025	GCACACAGCAGTAAGGGTCCATGGTCAGATTTCCCTCACACACACAGAGAAGAAGGGGAAGGACTAAAGCCTTACCATGTGTCGACTCTGACCTCGTTCTCTGTTGTGTTAAGGAAACCCGGCTCATCGACTCCAAACTGAAGTGATTTAACTAAGTCCGAGGGCCACGCAGGAGAGCCCGAGTAGATCTCCAGCATGTTTTAGACGTGTAAAAAGTGATATTGAAGAGTTTGGGGAAAATTAGGATCAACCATTTCAAGTTGTCTGCTTTGCCAATGGTCCAATGGGCCAACAGCTGACAGAGTGGTGTAACCTGTTAGACAGGAGGCACTGGTAATCATAGAATGGTATTCAACATGTTGTGTGGTCATTCCAACATGAGGTCAGGTCACAGGTTCT…	Lates calcarifer uncharacterized LOC108901004 (LOC108901004), ncRNA
solea_v4.1_unigene32960	16	1	1	0	-3.78953	0.0305407					GGCCGGGTTGTGTCTTGGACGCTTGTTAAGACTGAGCTGGTCTTTACTGACATTATCAGACTGTCAATGAACGGTACTATATCTGAGGGGCTAGAACATGCCCCACAGTCCAGCATCGCTTGTGGCACAGCGTTTGATTTCCACCAACAGATCGACTATCTCTTCCTAGTTGGCACTGAGGATGGAAAAATACATAAGTGCTCCAAGACTTATTCCAGCCAGTTCCTGGAGACCTTTGACGCCCACAACATGGCAGTGCATGCTGTGAAGTGGAACCACTTTCACCCAAAGGTCTTCATCTCCTGCAGTTCAGACTATACGGTCAAAATCTGGGACCATACCATCAACACTCCGATGTTCACCTTTGACCTGAGCGCCGCCGTCGCAGACGTCTCCTGG…	Lates calcarifer dynein axonemal intermediate chain 1 (dnai1), mRNA	ENSDARP00000074880
solea_v4.1_unigene339348	3	1	14	0	-3.78953	0.0305407			-5.79656	0.0292706	AAATGACATAAAATCCTGGCTGCCAAACTCTACTTTCCCACCTCCTCTGCATTTGCAGACATTCACATGTTTGATGGTTTGCAGCCTGTCGTGATAGCTGTGGTCAGCGCAGGGTAGATAACAGGTGTATTCCTGACTAATCCAATTTCAGCTCTGCTTCCGGTCTCATCTGCAGTGCTCATGGTGTTGCCCATGGAAGACGGATCGTGCTGAACATGAGACCACTAATGTTCTGTGTTTTTGCAGTTATGATGCTCACAGTGGCTCAAGGTGAGGAGAAAGAGCAACCAGAGCTGCTCATGGACACAGAGGGATCAATGGAAGAGAAGGAGGTGCTCGAGTGTTTCCGCTGTGACCTGGGCTTCTGGGACGCCTGCTACACCACCCAAACCAACTGCA…	Lates calcarifer sperm acrosome membrane-associated protein 4-like (LOC108889622), mRNA	ENSDARP00000109164
solea_v4.1_unigene281938	2	0	45	3	-3.86495	0.00806227			-3.72755	0.0272159	TTTAAAACGTGCCTAGCCGCAGTGCTCAGCTCTGTCGATCTGCCTCACACCATGAAGACACTACACGTCGTAGCGCTGCTGTGTTCAGCTGCGCTGCTTTGTGACACTGCCCCAACTGCCCTATTGCCGGTAACGTGCAGCGAGGATGGTATGGCAGCGGCTGCACGTTTTGCAATGCACCGTATCAATGAGAACCATCACCATGGCTACAAGTTCAGACTTGGTGAGATCAAGGGAAACAAAATAGACAAGGTTGATGATGGCTGTAATATTGAGCTAGAGTTGGACCTGAATGAGACAAAGTGTGCCACCGTCAACCCCAAACACTTTGAAGACTGTGAGACTCGGTCAGAGTCTTCGCGGGCAGTGGTGGCCAACTGCACCATTATGATGAGTGTC…	Larimichthys crocea alpha-2-HS-glycoprotein-like (LOC104927280), mRNA	ENSDARP00000109878
solea_v4.1_unigene163077	13	1	5	0	-3.87083	0.0263433					ACAACTACAACGCCTACGAGTCGCTGGTCTACCCAAGGATGTTCATTGGACTGAGTAAGAATGGCAAAACAAAAAGAGGAAACAGAGTGTCACCAGCCATGACAGTGACACATTTCTTACCAAGAATCTAGTGACCTCAGTAATAGAAGAGGAAGAGAACTCCAAAACATGATGCACTTTCACGCCAAGTTGATGCAAGTGTATCATATTTAATACTGTGTCATGTATATATATACATACTGTA	Pundamilia nyererei fibroblast growth factor 4 (fgf4), mRNA	ENSDARP00000089055
solea_v4.1_unigene470582	17	1	2	0	-3.9478	0.0228559					TGGTAGACACCTACAGACTGCTGACAGTCTCAGACAAACTCAGACAAAATGGTCCAAGATTATTGGAAGTGAATTCTTATGAACTTGAAAAAAATACAGTTCCTAAGGAATTTTAAAGATGGAATCTTTGTTCAAATCTGATGATAAACAAGTTTGTTGAAATTTTACAAGAATCAGAGATATGATCTTTAATTTTAATAAAGACGCTGTCATGCATATTGCATGCATCATGTCAAACATGTACAGGATGAGGTAAAGAGCACTACTTCCTTGAGCTTTGATTGTCCTTTCTGTGGATGTTTTATACATCATATACAATCATATACATCAATATGTATATTATGTTTATCTTTTTGTTGAAAAGATTTGCTTGTAAACTTCATGAAGATGTATGCTGAT…	_
solea_v4.1_unigene102316	12	1	7	0	-3.9478	0.0228559					TATATATATATATTAAAAAAAAGTTTTTTAGAAAACACAACCCAGTGTCCCTGTAATCCACACAGCACATAAATGAACCAATGATTTCAGCCATTTTTCTTCTTGGTTGCAAAACAAAAAAAAGAAATCAAAAATCTTACGCACTCGTGGCTAACTTTATCCAAATCTTTATCCCACGAGTTTGGTTTGCGAACAGGTCTGCGATACTTCCAGGATCTTCTGTTCCCTCTCGAGTCCAGACTGCATTTCCATTTGCATATAACAAGTGCGTTACAATATTTTCCCAACTTTCGCAGTGGTTGTCGGGCGAGCCGTGAGTCGCACGCTGAAATAAAAACACTTTGTNNNNNNNNNNNNNTGCTGCCAGAGAACACCAAAGAAACCACCGCGAGGAGTTGC…	Lates calcarifer contactin-associated protein-like 5 (LOC108872819), mRNA
solea_v4.1_unigene48246	10	0	10	1	-4.02086	0.0199375					TTTTTTTATTTGAAAAAAAAAAAGGACGGCTTCAGGCAAAAAACAGATTAAAAGGAAAGACAGGAAGGAGCTGCTTGAGCAACCGACCCACGACATCAGGATTAAAGCACTTCACCATTTATCATGCACGGAGAGGATACTCTGCAGGAAACACATGCAAAATCGAAGAAAAAAAACCAAAAACAAAACAAGAATAAAACACCACCGCAGCACAACATCGCAACATTTGCGATAGTAAGGAGAAGGCCACAGCAGACCACAAGAACATCACATGTCGTCGGAAGGGTCATAGTTCACTTCCTGTCCAGGCAGGAAATGGATTAGGGAATAATCTTTTTCTTCTTCTTCTTCTCTTCTTTTTCTTATCAGCAAGTTGTATGACATCGCCATGAAGTGCAA…	Lates calcarifer cortexin-3-like (LOC108883188), mRNA
solea_v4.1_unigene34221	3	0	17	1	-4.02086	0.0199375					TTCAAATTTAAATTGTGTGTTAGTTAAAGTTCTAGTGACTAATCTGTTGATGGAAATCTGTTACTAATCTGTGGATGGCAAGCCGCTTTCAGACAATTAACCTAGTTAGCAGGTTTTAGCTGACCTTTAATTACAGTTCAAAATATGTGTATTGGTTTGCGACTGAGTATCACTGCCAAGCAACACACAGTGGCTGTGATTTGACTGAGCTAATCCTATCAGAGATCTCTGATGCACAGGTATATAAGCTAAAGTCAGATGTGTGGCTCCAGTCATCCACGGAGGTCAGAAGTGACAGGAAAGGCCTTCTGAGATCACAATGGCAGAAGAGTGGGGAAAACAGTCATTTGCTGCCCGGCGGTACCATGACGAAACAACAAGGGGATCTGCCTTCGCTTA…	Verasper moseri bfLWS mRNA for long wavelength sensitive opsin, complete cds	ENSDARP00000065940
solea_v4.1_unigene429278	1	0	19	1	-4.02086	0.0199375			-3.87791	0.0461163	CTGAGTGGGATGAGCCTCTAAAAGTAAATGTGCCCACTGGAGTCTGAACAAGACAACGGTCAGCTTTAAGTGTGATCAGTGACATACGCAGACAAACAGATTCAGGATCGTGGTGTGAGCAGAGCCATGATGGGGGTCATGTATGTTGCCGTGGCTGTGCTCAGTTTCCTCTCTGTGGGACAGTCGGCTCCTTTGACAGACTGTGAGAGTCTGATCCAGCCTGTTAAAATCCAGGACAGAGAGCAGCTGCTGGGCAAATGGATCTACATAGCAGAAAGCACAAACTTCGCTGGATCCAAACTGCTCAATAACATGCTTGTGGAAAATGTCTGGGCCAAAATCACTGCTGCCAATGAGAGTGATGCCATCCATCATTATCAATCACTAAAGATGTTGGGC…	Lates calcarifer uncharacterized LOC108875889 (LOC108875889), mRNA
solea_v4.1_unigene340823	18	1	3	0	-4.0904	0.0174791	-3.94566	0.0461163			TGCCGATAAAGAGCCTGACGTGAGAGGTGATCCGGACACGCCCACAGATGGACTCGGCCCCTCAGACCCCTCCCACTTCAAAACAATCACCCCCTTTGCCTGGGACATTAGTTCTCCGTATGGGACCAATGGGAACAGCATCAATACACCTGAAAATATGACCAACAGCAGACTCTGCGTCATAATCTGACTGACAGCTGACTCCCATTTACAGTATCTATAACATGACATAGAGTGTCAGCTATGGTTGGTAGGATTCGTTTTGCGTTATTCATCTGTATTTCCATAATAACCTTAGAGCATCACGTAAAATGTGTGATACGAGGGAGAAAGACACTTCTGTACCTGAAATCTGTACCATCACAGAAGATTCTGACCAATCACAGGGTAGTTAAAGCT…	Lates calcarifer guanylate cyclase soluble subunit beta-2-like (LOC108880191), mRNA
solea_v4.1_unigene594868	138	8	4	0	-4.11113	0.00222391	-4.15238	0.0104109			TGACGCTGGCACACTTCCATCCACTTCCTCACAACATCACAGCTCTGCTCCACTCTGAGAACAAACACCAGCTTCATCATGACCAACATGAGAACTCTGCTGCCGCTGATGACGCTGATGACGCTGATGCTGTTCGGCTCTTCGTCTTGCGCTCCACCTCCTCCTCCTCCAGCCTCACTCTGGCTCTTTAGTGCACCTTGTGCTGAAGTTAGCACCAAAGTGGCAGCACAGATCCAGGCCTTCACTCCTATTTACACGCTCTTGTCGGCGACGCCTCTGAAACTCACGGCCAACCACACGTCTCTGGACGGCGTTCAGGGCGAGAACATCACCTTCACCTTCACTCCCACCCTCCTCACCGTGGGCTGCCGCGTGTCTGGTAGGTCAGAGTCTCAGAGC…	Takifugu rubripes uncharacterized LOC105419751 (LOC105419751), mRNA
solea_v4.1_unigene13633	39	3	17	0	-4.1165	0.00477692	-3.67759	0.0332791	-6.07208	0.019594	GCAGGTGAACAGGTGTGAGGTGTTCAGGGACTGTTTGAATCCAGACTGTGGTTGCTGCTTTAGGACTTCTTGTCCTGAAAGAGAACATACTGTCCCTCCAGTTGCTCCAACAAGCTTGGTCACAGCTCCTGTGTCTTCAGACCTGTCTGAGTTTTTTCTCTGAGAGGTCAAGTGAGAGCTGGAGGTGAGTTCATTAAGAGGGGAGACCTCTAATTCAGATATATGTTGTGCCTGTGCCTTGGCCAGAAAGGACAGTTCAGAGTGTTTCTGATAAAGCACATGATAAGCTTCTTTCAGTGACTGAAGGTCTTGCTGTTCACTCTTGGTAGAATCAAGCAGCGTTTTCTTCTCTTTGTGCCAGCTCGTCTTTGAGGCAGCGTAGCTCTCCATCAGTTGGGC…	Lates calcarifer coiled-coil domain containing 73 (ccdc73), transcript variant X3, mRNA	ENSDARP00000126536
solea_v4.1_unigene18482	23	1	1	0	-4.28093	0.0120966	-4.29512	0.0286089			TTCTTTTGGTTTTGTGTGTGGTGAGGATGCAAGTTGGAGTCGGACCACCACCCACGGATCTTCTGCAATACCTCCACCTTGTCATGCCGACCACACACAAAACCAAAAGAAAGCAGCACACCACACCAGAGGAGAACCCTGCAATGTTGTCTGACAATGGTGTTGAAGAGAGTCAACAAAATGCTCCAACAAAAGCACCAACAAAGGCACCTACCATGGCAAAGTTAAAGGATGACTTTCAAAAATTAAAAGGGGAGAACCAGCTACTGAAGGAAGAAATCCGTCTCTTGAAAGAGGAGAACCGATTGCTAAAAGAGCAGCGTGACTTCAACCGAGAGAAGGCTGTCCACACAGAGGTCGGCCACACAACATCAAAAGGGCAACGCAAAATGAGGAATG…	_	ENSDARP00000108230
solea_v4.1_unigene34239	248	15	70	0	-4.38654	0.000750526	-4.11119	0.00941303	-8.09757	0.000842732	ATTTTGAGTTTCCTGACTTTCCTGATATTTTGGTGGAATGCTCCACGTCGGCTCCCGCTGATGCACTGGAAATCTTGTCCATCCACGAGGACCCGCCCATTTCATCCAACATTCTCCTGGCGAATCTTGAGAAAAATGAATGATCAGAAACTGTCCTTCAATCTAAAATACAGCATGCATTGTTTTTATTTAAAAAGCATCTTTGTACTATGTATGTAAAATGGAGTCTGTATGAGTCGCTGAAAATCCAGTTGAATTTATTGCATAGTATTTAACCTGTGTTACCAAAGCGTGAAGGGCATAAAGGCAATAAATGGTTCTAATTATGCCCTAACAATTAACACATTTTATGAGCTAAATTCCTCACCATGCGTTTGTCAAGGTAATCAATTTATGCAT…	_
solea_v4.1_unigene183937	75	3	3	0	-4.59273	0.00170981	-4.61673	0.00792103			GTTAGTGGAAGGTGATGCAAAGTCTGTGGATGAGTGAGTGGAGAGTTTGTCAAAAAGTTGTGCACATGAGCTGTTCCTTATCGCAGACAAGCAGGAATTATTTTCTTTTTTTAAATGGCGGAGGAGCTGTTAGTGGAAGGTGATGCAAAGGGCAATGGGCAACTCACAAGGTCACTGCTGGCGGTGGCTTTCCTGTCCTCATTCGGCAGCTCCATGCTCTATGGCTACAATTTGGCGGTGGTCAACTCCCCTGCACAGTACATCAAAGCATTCTACAATGAGTCGATTACAGAATCCTACCACTGGACTCCAGATGAGAAGTTCATCACCATCCTGTACTCCCTCACTGTGTCGGTGTTTGCCATCGGCGGCATGGTGGGGGCTCTGCTGGTGGCCAAA…	Lates calcarifer solute carrier family 2, facilitated glucose transporter member 5-like (LOC108875591), mRNA	ENSDARP00000043657
solea_v4.1_unigene534196	76	3	3	0	-4.61106	0.00164219	-4.63577	0.00769185			TCCTGTCCTCATTCGGCAGCTCCATGCTCTATGGCTACAATTTGGCGGTGGTCAACTCCCCTGCACAGTACATCAAAGCATTCTACAATGAGTCGATTACAGAATCCTACCACTGGACTCCAGATGAGAAGTTCATCACCATCCTGTACTCCCTCACTGTGTCGGTGTTTGCCATCGGCGGCATGGTGGGGGCTCTGCTGGGGGCCAAAGGGGGCTCTGCTGGTGGCCAAACTAGTCACCAGATATGGAAGGAGGGGGACAGTGGTGAGGTCCAGCATGCTGGTGTTTATAGGCGGAGCTCTGATGGCCTTCAGCAGAGGGTGCGGGTCACCTGCCATGGTCATCATTGGCCGCTTCATCACAGGAGTACACTCAGGTATTTCGCTCAGCGTGGTGCCA…	Lates calcarifer solute carrier family 2, facilitated glucose transporter member 5-like (LOC108875591), mRNA	ENSDARP00000043657
solea_v4.1_unigene108233	144	9	322	6	-4.93748	0.000262321	-4.04876	0.0118447	-5.61476	0.000939118	AGCAGACGCACACTCCCAGCAGGGATCCTGAACTCCTGCAGCCTTTAATTTCCAAACAGACCTCATCATGATGGAGACGGAGCAAATGACTGGAAGTTGTCCTGCCCCAAGCCAAGCGGCTGTCAGACCCTGGCTCTCCTCCATTGCAAGAGGAGCCACCAGGACACCCGGCAACACCGCTGACCGTTTCCATGGTGACGGAGTTCGGTACAAAGCGAAGCTCATTGGTGTTGACCCGGTGTCCGACTCCCAGGGGGACAAGATGTGCTGGGACTCCATGATGAAACTCAAGGGCATTGAGGTAGCATCAAGGAAACAGGGGAAACACAAACCGAGAGTTTGGCTGAAAGTTTTCTCCACCGGCCTGAAAATCCTGGATGAGCGGACTGGGGCTGTTCT…	Lates calcarifer disabled homolog 1-like (LOC108877433), mRNA	ENSDARP00000047669
solea_v4.1_unigene346542	8	0	1	0	-5.21105	0.0443962					TCACGGCCTGAGAGAGGCACAGCTCTGGCATTACCCTTCACAAACCTTCACCAACATTGTCTCGCCTCATGCTGTTTGCATGTCAGCACCAGGAGTTACAAAACTTTGAGATTGACATTTTTTTCCTTTTTCTCTCAAGGTTTAGCGTTTAATGCCCTGGGAAAATGGCAGAAGGTGCAGATGGAGAGGAAGAGATTCAGTTCCTGCGAACGGACGATCAGGTGGTGCTGCAATGCACCGCATCTATACTTAAAGAACAGATCAAGTTGTGTTTGTCCTGCGAAGGCTTTGGGAATCGTCTTTGTTTCCTTGAGACCACCTCAAACGCTCAGAATGTCCCTCCAGACCTGGCTATCTGTTGCTTCATTTTGGAGCAGTCCCTGTCTGTGCGAGCATTAC…	Lates calcarifer ryanodine receptor 1-like (LOC108893541), mRNA	ENSDARP00000012040
solea_v4.1_unigene465091	8	0	1	0	-5.21105	0.0443962					TTNNNNNNCTTTTTTTTTTGGTTTTCAAGATAAATACACTAAAAGGCTAAGTTGCTACCACGAGGGAGGAAGGGAGGGAGGAGAAGTTGGGAGACAGAAGGGGAAGGGAGGGGTGTTTTTAGGTGATGGGTGGAGAGGTAACATACACACACACACACAACATTGTAGAAACAAGCTGACTGTTGACAGGAGGAATTAAAGCTACATGTACTAGGAAGTAGGGCAAACAGGACGTTACAGTTGACAGTACAGGTCATGTGTCAGGTCATGTGTCGGGGCTTGTTGCCGTCCAAAAAACAAAGGAGTGTGTTTGCTTTTTTGCAGCTAAATGCTGCAGCAAATCTCACACACACACACACTCACTGACTGTCAAGCAAACACACTCACTCAGTCATTCAT…	Lates calcarifer POU class 2 homeobox 2 (pou2f2), transcript variant X2, mRNA
solea_v4.1_unigene548230	1	0	8	0	-5.21105	0.0443962					TTTTTTTGGTTCAACACGGATCTTGTGCTATTATCTCAGTAGCAAGTGGGTCCGTAGCTTTATTGAAAAACTGACACACAAACATTTGATGGACATCATCACCCGGTCCACCACACTCGGTCATGGTGACACACCACAGAATCACTGTCTGCTCAACACCAAACATCCCAAGAACACAGTTGGGCATAACAACGACACTCAGAACATGCACACTAAACACCAAACTGAAACACATCACAACTACAACAGTTTTGTCAACACAAAAGAACCCACTCCCATGAGTCTCTGCGCCATCAGCTCCAGTCACTACAATATTCAAATATAAATTCCCCTTTTTAAACAATATACTTTTCCAAAAACAAATAGATTCTCTAGCAGTTCTTGTAAACCAATTCACAC…	_
solea_v4.1_unigene60343	6	0	3	0	-5.21105	0.0443962					CAGCCAACCAGAACGTCCCGAGTCATGTGACAGCAACCAGAACATCCCGAGGCATGTGACAGCCAACCAGTACATCCCGAATCATGTGACAGCCAACCAGTACATCCTGTGTCATGTGACAGCCAAGGGTCTGCCAGGACCGTGTCCCATTCACAGAACTCAGAGGATTCTGACTCCGACACGTTGCTACAGCGAGACTGGTCCTTTGTTGTGGTGTTTTGCTCAAACTTACTGATCCACATCTTAGACTCAAATGCATTGATATATGACGTGGACTTCTTTGGGATCATAGTGCGACTGGGAGAGAGGACTGTGGGGGAACTGGGGCCCACTCTCCCAAAAAACATCAAAAAGGTCCAAATTGCTGTTTACAAGACGCTGTGTTGCGAGTACGGATCT…	Cyprinus carpio genome assembly common carp genome, scaffold: LG32, chromosome: 32
solea_v4.1_unigene132738	4	0	5	0	-5.21105	0.0443962					TGAAATACAGGTCTGTCTCACTCTCGTCTTCAAACCCAGGATTCTAACCACCACTTCTTAGTCTCATCAGCGTGACAGTTATCGGGGCTGATGGGTGGAAGCTGCCCCGAGGGTCAGTACCGGGATCTTTTGGTCAAAACATGTATCCACTGTCAGGTGGCCTGCCAGCGGACACAGGTCCCCACCAGATGCATCAGTTACTGCGCGTCTGCTCACTGCAAGAAACTGCCTGGCCACTACTACGACAGGCTGCTCAAGCAATGTATAAAGTGCGCCGAAATCTGTGGCAGACACCCACCACAGTGCTCGCAGCACTGCCTCACTACATCACCGCTCGGGACCTCAAAAACACTTAAGGTGACCTCACGCCTGCGGCGCCCTGGGGACCTCTCACCTCCC…	Lates calcarifer TNF receptor superfamily member 13B (tnfrsf13b), mRNA
solea_v4.1_unigene486184	5	0	4	0	-5.21105	0.0443962					TGGTGGGGAACAAGTGTGACCTTGTGCGATGTAGAGACGTGTCAGTCAGTGGTGAGGAGAAGCAATAATCCCTTTGTGTTTGTGTGTGTCATGAACTCTAGTGTCTATGTTTTACATGTGCAAACACTGACCTTTGACTCTCTGCCTCAGACGGCCGCGCCTGTGCTGCTGTGTTCGACTGCAAGTTTATCGAAACCTCTGCTGCCATGCAGCACAACGTGTGGGAGG	Lates calcarifer GTP binding protein overexpressed in skeletal muscle (gem), transcript variant X2, mRNA	ENSDARP00000048035
solea_v4.1_unigene694573	8	0	2	0	-5.35916	0.0345914					ACGTTTGAGGTGAGAGTAAATGGATGCAATTTCTTCTTTAGATCAGTCCACTGCTTTTAGGGGGTAAATAATTGAACTCTTCAAAAGGTTTTCCCAAGACAATAGATTTGACTTGTACAACGTACCCGTTTGTTTTTAATAGCACCTGCAGGAGCCTTGATAATGAAGGAGACCAGGGGGAAGAAACAGATGCAGGAAAAGAGTCCAACCAAGCAGACAGTGGGGGAGAGGAGGCTGCACTTAAACACTAAGACACTAAAGAGGAGCAGTAGTGAAAGGCTCCATGGTGAGGGGGCTCCTCGAGGACGACTTACAGAGACAGCGGTTGAGAGACACTAAGAGAGGAGAGATGGATGATGTCTTCTTCTCTGTGTTAAGTTTAGCTCCCATCATGAGGAT…	_
solea_v4.1_unigene60766	9	0	1	0	-5.35916	0.0345914					ATCTCTCAGCCTTCTGTCGGACCGAGCGTTTCCGCTCTCAGCAGTTTGGAGAGATGGGTGCGCACCAGAGTCCCGCTTTCGTTCCTGTTTCAGCAGCATCCCATTTGTCAGAAGCGACGCTCAGTAGCATGAAGGGATGCACGTCCACGTTCCTCGCTCAGTCTGACTGATGAGCGTGAACTCGAGTCCTATTCACAAAAAGAGGTCGAATCTTTCCACAGAAACTTGAGCGGGAAACAAAGCGTGTGTTTTACTTCTTTTCATGGAGGGAAATCTCAGACTGAAGTGGGGATTGTATTTCTCTGAAGTGAGCCGTCGCTGAGGATGCGAGAAACATGATGCTGATTGCGATCATCGAGCGGATTCAACGTGGACGGGCACATTTACGCACTGGGTTGA…	Lates calcarifer BTB/POZ domain-containing protein KCTD16-like (LOC108882923), mRNA	ENSDARP00000111170
solea_v4.1_unigene71662	9	0	1	0	-5.35916	0.0345914					TAAAACCTGTCCTCGTAAGACTTGACGTTTTTGCTGCACATGTTCTCCACATGTCGAATTATGTCTTCAGATGTCAGATTTGGCCACATCTGGTGGTTTTTGTTGTTTGACAGCAGTGGGGCACATACCTGCTCCACTGTGCCTGCCAGCTGCAGAAGTGGCGAGGGAGACAAGAGGCCAGAAAGCACAAGTTCCCTGTAGTTTTCAGAGCTCACAGGCTCAAACCTCTTCTTTAGTAAATAGATTTTCTTGTCTTGAGCAACAGGTGGGACCTGCTTTAAGGCAACCAGACAACCTTTTATCGCTGTGAAGAAAATAACAAACTCCTTCTCAAAAAAGTCTTTCAGAAGAGTCTGAAACTCCTCGTCAGCGGCACTTTTTTCCCATGTTTGACGGCTG…	Lates calcarifer dynein heavy chain 11, axonemal-like (LOC108891167), transcript variant X2, mRNA
solea_v4.1_unigene33806	2	0	8	0	-5.35916	0.0345914					TTTTTTTTTTTCAGTGTCATCGTTTTATTTTTGTTTCTTCAGAAGAAGCTGAGAAGACGAGAGAAACAAAATCACAACATTTCTGCAGCAGAACATTTTCATACTTCACTCTGGTCTGAGGAACCACAGGAAACACATGACCATGAAGAACATGAAGAAGATCGTGAAGAACGTGAAGAACGTGAAGAACGTGAAGAACGTGAAGAACGCGAAGAACTTGAAGAAGGTGAAGAATGTAAAGAAACATGAAGAAGAACATGTTGAAGAACATGATGAAACATGTGAAGAACAACATGAAGAAAGTGAAGAAAGTGAAGAAAGTGAAGAACGTGAAGAACATGTAGAACGTGAAGAATGTGAAGAACATGATGAAGAGCATGAAGAAAGTGAAGAACACGA…	_
solea_v4.1_unigene561918	2	0	8	0	-5.35916	0.0345914					TCTGCTGCAGGTTCACCCCCTCCCACCTGCCTCTGAGTGTCCAGGAACTGGACGAGGACCAGATCGGGAAGTTTAGCTTCGCCTCAGAGGACGCAGTTCTTCGTCTTATGAACACACAGAGCGTTGAGAACCTCCAGGTGAC	Lates calcarifer uncharacterized LOC108888382 (LOC108888382), mRNA	ENSDARP00000076160
solea_v4.1_unigene422265	6	0	4	0	-5.35916	0.0345914					CAGGGCGCCAAAAGAGATCGGTCGCATTATAAAGATGTTAATGTTCTGGTTTCTCAGCACAAACAAACGAACAAACAACACATAAACAGCAGTAATGAGTCTGTGGAGTGGACTTCACTGACACACAGGGCGCCAAAAGAGAAATCTCAGTACTATTCTTTGAACTTGGCAGAGAAAATGCTGTTTACAGGTTGTATTGTTTCCCTTTCTCTATATTTATTTATTTATTTATTTTAAAGGAGAGCTCCACCTGTTTTTTTTGTGGCGGCGTCAGTACAGCATGGATTCACTGACAGGGAAAAGCAGTATCTTTATAAAAAAAAAATATGAAGAAAAAAAAAGTCAAAAATATTATTTTGAAAAAAATAACTATGTGTTCTGTATTAGCCTGAGAAACCA…	Lates calcarifer CUGBP, Elav-like family member 5 (celf5), transcript variant X14, mRNA
solea_v4.1_unigene448130	8	0	3	0	-5.49346	0.0273982					CACCATGTTTGCCTGGGAGATCCGGGACAGGCTCTTGGCCGAGAGAGTGTGTGACAATGACAGCGTCCCCAGTGTCAGCTCCATCAACAGGATCATTCGGACTAAGGTTCAGCAGCCGGGCCAAACGGGCTCAGTGTCGGCTCACAGTTTAGCGACGTCCGTGGCTGCCACACAGGTCTCAGCAGTGACCAACG	Lates calcarifer paired box 5 (pax5), transcript variant X3, mRNA	ENSDARP00000114412
solea_v4.1_unigene75864	10	0	1	0	-5.49346	0.0273982					GCAGAGGCTGTGGTTAAATCTGCGTGTGCGTCTGGACCTGAAGATCCTATTCCAAGTTCAGTTGACAAGTGGTTCTACCTTGAGAAGTGAGAAGAGAAAGTCTAGGAAGAAACATGAAGATTTCCCCCCCGTGTGGTGCTGTCATGCTGATGTTTGTTCTGTGTAAAATTCAGACTAAAGCACAATCCTTCTTTTTCGTCATCTATGTTGTTGGACACAGTCCCATAAGTAATAAACCTCACTTCATCCCAGGCTCTCGTGTGTTGTTTTGATTATCATTATGATTTTAAAATGAG	Maylandia zebra inorganic pyrophosphatase-like (LOC101481087), mRNA
solea_v4.1_unigene65150	1	0	10	0	-5.49346	0.0273982					ACTGGAGATTAGTTCAGAAATACCTTTGATTTAAAGGTAGAACTCTACCCCTTGAAACTATCTGCCTTCAGTCTTCATCGTTTGCCACCGGGAGTGATTTATCCTGGTCCAGAGAGATTGTCAGGGATTTTTCCATTAGTTCTATCCCCTTGAACATCTGGGCTGTCTTCTACCCTCGGCGCTGTGCAGACCAGGCCAAGCAGCTGTTTGAGACATTTAAAAAGGTGGCTGGACCAATAGGTCTGAGACTGGAACAACCCATGTTTGTGGAGCTGAGAGACGACCGCACTGAGAGTTATGTCAGGAGCATCCATTGCCAACTCACCAGTGAACCCAACATGCAGCTTGTAGTGTGCATCATGGTTGGCAACAGAGATGATCTCTACAGTGCCATAAAGA…	Solea senegalensis piwi-like protein 2 mRNA, partial cds	ENSDARP00000085128
solea_v4.1_unigene435990	5	0	6	0	-5.49346	0.0273982					CTGCACGTGCTTCGGGCTGCCGAGGCGCTACATCATCGCCATCCTCTCCGGCCTCGGCTTCTGCATCTCCTTTGGAATCCGGTGTAACCTGGGCGTGGCCATAGTCAGCATGGTGAACAACAGCACCGTCCACGAGAACGGCAAGATCATCATCAAAGAGAAAGCCAAGTTCAACTGGGATCCGGAGACGGTGGGGATGATTCATGGATCGTTTTTCTGGGGCTACATCGTGACACAAATCCCGGGGGGATATATATCCTCCAGGCTGGCAGCGAACAGGGTGTTTGGTGCAGCCATTATCCTCACCTCCACGCTCAACATGTTCATCCCCTCGGCCGCTCGAGTGCATTATGGATGTGTCATCTTTGTGAGGATATTACAAGGCCTGGTGGAGGGAGT…	Larimichthys crocea vesicular glutamate transporter 2.1 (LOC104919256), mRNA	ENSDARP00000120671
solea_v4.1_unigene206514	6	0	5	0	-5.49346	0.0273982					TTTTTTTTTTCTGTTTCATCCGCTTCACAGTTTATTAGTCCACACACACACACAGCATCATGAGAGATCAAACTGCTTGTGAAGCACAAAAGTTTCATTTGAGTATCAAAGGAAAGTGCTTCCAGGAAAGGCGTGTCTTTTGTAGATGCCCGAGATAGATCACGGACAAAAAAATTGATTAAAATCTTAATGGCAGTTCTGCTCTTCCACCACCAGATGGTGTCCTTGAGTCACAGGGGGATTTGAGATGCTGCTGAGAGCCATGACGCAGCTCACAGAGGAAACTGGCTCAGTGAGCAATTTCACTGGCAGCTTTTATTTTACCCTCGGAGAACACAGAGAGTGTGCACAGATGAAAATGGCAGACACCGGCATCTCCTGTGTTAAGTCCACCAGCAC…	_
solea_v4.1_unigene502833	9	0	3	0	-5.61632	0.0220153					GTGGATATTTGGACCTCTCTGAGGATTTCGTTGGAAACGGGATAACTGCACCTAACTAAACGGAAGCATTCTCAGAAACTTCTTGGTGATGTTTGCATTCAAATCCCAGAGTTGAACCTTCCTTTGATAGTTCAGGTTTGAAACACTCTTTTTGTAGGATCTGCAAGTGGATATTTGGACCACTCTGTGGCCTTCGTTCGAAACGGGTATATCTTCGCATAAAATCTAGACAGAAGCCTTCTCAGAAACTTCTCTGTGATGATTGCATTCAACTCACAGAGTTGAACCCTCCTATGGATAGAGCAGTGTTGAAACTCTCTTTTTGTGGAATCTGCAAGTGGATATGTGGACCTCTCCGAAGATGTCTTTGGAAACGGGAATATCTTCACATAAAAACTA…	Human alpha satellite from the centromeric region DNA with 16 monomer tandem repeats
solea_v4.1_unigene672196	9	0	3	0	-5.61632	0.0220153					TTCAAGGTTTGCCAGTGCGATCACCACGGAGACTGCGTGGACATGGAACGATTCATTGCCACAGGACTTGGCACTGGAGCCATCATTGCCATCCTCATCTGTATTATCAGCCTACTAGGTGAACCTCCAGCGACTGAATCCACACACTCAGAGTTTCACGCAGTTGAATTCCAATCATTTTTTGACCGTCTAAACAAATCCTTGTCCCTCATCACAATTCAAATCTTAGCCCCACACTTAACCAGATGCTCAGAAATGAGATTCTGCCTCATTAGTTTTTGGTCCCTCTGAGGACCGACTGATGCCAGAAAAAAACGTCCTAAAGAGCTAACGAATAAAAGTTCTCTCACACACAGGTTTGCACAGCTACCCTTGTTAGGACCATGCCATTACCAGTGA…	Lates calcarifer cadherin-2-like (LOC108900667), mRNA
solea_v4.1_unigene581855	11	0	1	0	-5.61632	0.0220153	-5.53506	0.0472323			GCACCTGAACTGCTGCTGGGGGCTCGGCACTATACCAAAGCCATCGGTGAGAACTGTGCGACACAGTCTGTCCGTGCAGCTCCTCTATGCTTAACTGGCTGCTTAATTGTTTTGTTCTTTCAGACATCTGGGCGATAGGCTGCATCTTTGCAGAGCTGCTGACGTCTGAGCCCATATTTCACTGTCGCCAGGAGGACATCA	Scleropages formosus cyclin dependent kinase 19 (cdk19), transcript variant X2, mRNA	ENSDARP00000022588
solea_v4.1_unigene290504	6	0	6	0	-5.61632	0.0220153					CNNNNNNNGGTCCAGTGTGTAAAATTTAGTGACATCTAACAGTGAGACTGCTGATTGCTCTCTGTTCACGTCTCTCTTTCCGAAGTGCATCAACTACAGTGGCCCTCATGGATCAGAAAAGATGTTGTTCCTCTTCATTTTGCATATAAAACACTCAGGTTTGTTTGTTCTGGCTGCTATAGAAACAAGGTGGCACAGGATGCCAGCCTCTTGCCTAAAATGCACATATAAAAACCACTTGTGTTTTTTTATTTTAAAGTAATTCTATACTTATACAAACATAAATCTTACACACAGGACCTTTAAAACTGTCAGTTTCATCAGGAGCTCCTTTTATATCTCCTCCTCAGGTCTAATCTAAAGTGCAACGTTGTTCTGTGTGACTGTCCCTCTGCGTGT…	Lates calcarifer PR/SET domain 12 (prdm12), mRNA
solea_v4.1_unigene6688	6	0	6	0	-5.61632	0.0220153					CCGTCCAGTGTTGCGATACAACACCATCCTCATCAATAGCTGACGACAAAACCGACTGAGCTGCAGAATAGAGAAATTAGCCCTGAGCAAAGACAATTATTACAGATACGGGAAGAGAGAGACATACAGAGAGAAACATGTTTGTTGGGTGTGCCATCACTCTGCTATGCTTGATGTCTGTGAGCCACTCAGCTCCGGTCTGTGAGAAGTTGGTCCAACCTTTGGATCAACTGGATCGTCATCACTTGGAGGGGAGCTGGGTCTTAGTTGCAGGCTGTGTGAAAGATCCTGATGACCTGGAGTACTACAATACCAGAGAGAGTGCCGTCATTCAATTTGCCAATGCCAGTGAAAGCTCCGAAATCTCCTTCAAACGCATGTTTGGATTCAATGACAGCT…	Oreochromis niloticus uncharacterized LOC109202421 (LOC109202421), ncRNA
solea_v4.1_unigene489666	7	0	5	0	-5.61632	0.0220153					CTTTAATAATTTCTTCTTTGTCCTTGAATCGAAGGAGTTTGACAGTCATGGTCCTGGGTCTGCCATCTAGTTGGAAGGTGCCATTTCGGTGCGCTCTTTCCACTTCAATTAGTTTCGGATCCATCTTAAAGTGATCAGCAAGGAATTTCTTGGCTTTAACTTCAGTGTCATGCCAGGTTTCAGATTTCTCATCTTTGATGCCATCGATGAGGATGTTATTCCTCCTTGTCTGGTTTTCAATGTAATCCATTTTGGAAGTGAGGGCTTCTAAAGATTTTTGAAATTCATCAAAGTTTAAATTGATGGATTTAGAAGCGCTCAGATTGGCTGTGTGAGCACTCTTTAGGTCCTCCACTTCTGACTGAGAGTACTCCATACTGTGTTTGTATTCCAAGACAT…	_
solea_v4.1_unigene107030	8	0	151	3	-5.61787	0.000169989			-5.46835	0.00175516	CATGACTGTCAGTCCGAGTTCAGAGCAGCAGCTGATGTTCGGGAACGATGCCCTCAGCGAAGACACTCAAGCTCATCCTGTACGAGGTGCTACAGTTTGCAGCTCTTTCCGTACCGATCTTTGTCGTCATGGAGAGGTTTGCCGGCCTCGTGCGTGACGTGAGAGGACAAGATCAAACGGCCTATTGGCTCGTGGTGGCGGCGTCCATCGCCTATGTGACCTCTGTGACCCTGCTGGTGTGGGTCCCTATTAAATATATTATTCTGAAGCAGCGGAGGTTCCTGAGAGAGGTCACACAGTGGAGACCCGCAGCGCTGGCGTATCTCGTCCTGTGCACGCTACCGTGCTTTGCTATTCTAATCGCCAGCTCCAAGTGCAGGTGGACAGAGGACACAGGCT…	Lates calcarifer transmembrane protein 236-like (LOC108883272), mRNA	ENSDARP00000116369
solea_v4.1_unigene193371	8	0	5	0	-5.72953	0.0179161					CACTTGGTTTACACATATTTTAAAAGTGGATTATGACAAACTATCAGTGAACTGCGGCCACTAACTCTTTATTAGCTAATGCTGTACTGTTATTTGTCAGGCAGGCCGAGTCCACTCCCTTGCCTTTGTACTAGGATGTGAAATAGTGATCAGATAATGTATTGTTGCTATATTTCACTCTATCTATGGTGAGTGAAATTACGATGGTAATGAAATTGGGTGTGACAAGGGGTAGCTGGTACCCAGTGCACCAGTAAACAGCCATGTGCTTTGGAAGGAAGTTTTCCTTTACAATGTGGTGAAACTGCTCTGACTCGGATTCCCTGAACTCCACACCACCAAGTCATGCAGTTAATAAATCATTTCATATTATATCTGAAAAACCATGATGAATATCAT…	Lates calcarifer desmin-like (LOC108891048), mRNA
solea_v4.1_unigene6535	8	0	5	0	-5.72953	0.0179161					GTGATGTGGATCCTCATGTGTGAAATCTTTCAAAAACCAAAACCATAGAACTTAGTTACAGTATGGCACAATAAACAACAAGGAAACCATTTAGGAAAATGTCACTTGAAACAATGTTCTTTTCATGCTTCAGATCTGGATCCTGACCATACAGTAACGTAGACCTACATTGTACATTACAAAACGCTGAACTGCAGGGTAAACAATTATTCAAAAATAGATCCTCAAGCTAGATCCATATCCAGATTACCACCAAGATACTTCTTCCTTGAGCCACCAACAAAAAATGTAATCAATATCTTTTGTTATGCTACTCACAATCAGACAGACGGACAAACACCGGCAAAAACACAACCTCCTTGATGGAGGTAATGAAGGAACATTCAAATTAGAACTTCA…	Lates calcarifer zinc/cadmium resistance protein-like (LOC108889245), mRNA	ENSDARP00000071274
solea_v4.1_unigene59477	9	0	4	0	-5.72953	0.0179161					TAGGATCATTACTAAAGTAAAATCTAAAATATTTAAAGACCACACATTGAAGAGCAAATGACAAACTTTTGCAAATTTGGTGAACCTTTAACATGAAATTAAACTCAAGATTTACTGTAATTCTGACAGATTATACTTAAAACTACAAAGACTTTGGCTAAATTCACCAAAAACCACACTGTTTCTGAAAGTTTGCCTAAATTTAGCGCAAACTTTCTTGCTCGCCATGAAATTCCAAAAATAGGCAACATAATCACCACTTCATCATCATTGGTGAATGATTGGGAATTTGAAAGTGACGGCAAAGTTATTGACTTGATTTAAAAGCTGTTTGAGCCACAAACTCAATTCTATTGTTCGTTTTACTAAAAAGGAATTGAACACATCTCAGTAGCTGTG…	Larimichthys crocea calcium-activated potassium channel subunit alpha-1 (LOC104930626), transcript variant X14, mRNA	ENSDARP00000102968
solea_v4.1_unigene26865	4	0	10	0	-5.83451	0.014746					CTCTGACTCCTTTCCCCTCCTTGGCTGAAGTGCTGAAACTCTGTGGTCACACGTCTCGATGCCTGAGCAGAATCATCTCTACCCTGATCATATGGCACAGTGCTTCTGATACCGTCTGCTTCATTCTGTGGTGGTACAGGCAGCCAGCAGACCATTCTCCATGAGGAGCAGTAGAAGATGCCGGCTCTGCCAGCACTGCTGCTGTCAATACACTTCCTTTCCTTCCTGCTAGTCATCATGCCACCACGCTCCCTCAGCCAGGCCCCCCTGCTCTCCTCCGTCCGTATGGCTGCAATCCTGGACGACCAGTCTGTGTGTGGGCGCGGGGAGAGGCTGGCGCTTGCTCTGGCTAGGGAGAACATCAACAGCATGATGGAAGGTCCGGTCCGAGCCCGAGTG…	Lates calcarifer glutamate receptor ionotropic, kainate 5-like (LOC108880669), transcript variant X8, mRNA	ENSDARP00000100770
solea_v4.1_unigene31388_split_0	3	0	11	0	-5.83451	0.014746			-5.4557	0.0472323	GAATAAATCTCTCTCACTCTAATCACTCACAACAACTTCACGCACTCACCTGCACTCACAGCGACTCTAAGGTTAAGTTCACTCTTCAGAGACAGAGAGAAACACACAACGTGACATCGAGAGGAAAAACAATTCTCTCATCGAAAAACAGATCAAAGAATTTGATTTATTCTTCACAGATGAGAGGATACTTTGTTGTCTTGATCCATGATGTCTCCTTCACAACAGCAAAGAAATCGGGACAGTCTTTACTTTGACTGGCATCCCACACTGTGAAGTGAAGCCGAGCTCCTCAGTGTTTCAGGCTGAACTGTGGATGGAGATGATGAGGAACTCTCAGTTTCTACACCTTGCTCCCATTGTGTCTTCTCTACTTTCACTTCTCCTCTGCCAAGCATC…	Lates calcarifer neuronal pentraxin-1-like (LOC108885889), transcript variant X2, mRNA	ENSDARP00000117567
solea_v4.1_unigene117137	8	0	6	0	-5.83451	0.014746					CATTTATATAACTGGACTGACATTTGATTATCCAAAGGAGCAGTCCTGGAACAACCAGAACCTCTATTTTGTCCCTCAGGATTTAGATGTAAGGCTTAGAAGACTAGACCTGTCCAATAACTTCATCAGACAGTTGCACACAGTTGTTTTGCCATACTTGCAGCAGCTGGACCTAAGCTCCAACCAGCTGGATCTCATCTCTGAGGGGGCTTTTGAAAACCTGGCTCAGCTTGAAGAATTGAATTTGTCCAGAAATGCACTGGACAACAACCTTGGCAGCAACAGCAAAGCTCTCCAATCCATTGGTAGACTGAAGAGCTTGGACATATCGATGAA	Lates calcarifer leucine-rich repeat-containing protein 32-like (LOC108882872), mRNA
solea_v4.1_unigene327802	8	0	7	0	-5.93235	0.0122604					AAGCAATGTTCTGCTTCTCTCAGAATGTCAGATAATGTTTCAAATGAATGTGACAGAATCGCTCTCATGTTTCGTAAATGGCTGGGCATTTCATCATCACGTGAAAGTTGTTGTTTACGTATTTGTCCGCGGTGCATTGGTTCCCCGAGTGTCTCAAACTACTTCCATCTCCAACTTAAAAAAAGATGAAAAGAAAAAAATTGACTGCTATTTTTTTTTTTAATAACACACTCAAGAAACCAAAGCGCTGACTCTCTCAGGTGGTCACCAGCTGTTTTCCACGTTCTACACCCGTTTCTCACTGTGGATCTTGTTCTTGGACTAGGCTTTGGGGAAGTACCGCTGTGTGGAGAAAGAGACAGACATGCTGCTGTCCACTCTGTCAGCCATGCAGGAGAA…	Larimichthys crocea macoilin-like (LOC104932466), transcript variant X2, mRNA	ENSDARP00000072987
solea_v4.1_unigene17302	14	0	1	0	-5.93235	0.0122604	-5.8763	0.0292706			TCTCTCTCTCTCCTCCCTCTCTTCTCTTGGTCATGAGGTGGCACTGGCTCAGAGTCCTGCTGATGCCCCCAGGAAATACCCACGTCTGCTGTGTGTGTGTGATGTGTTTGAGGGATAGCTGCCAGAGCATTACCCTGCTGTGCTCCGAGTGCCAGAAGCTTTAGGTCTGTGAGTGGAGTGGAATCTTGGTTGAATGGGAAGTGATGAGTTTGTATGGACAGCATTAGAGGACACTCTAAACATGTATCATTCTGCCATGAGCTCAGTCCTTTCCAACTGTGCCTCCGTCAGCTTCAGTGTGTTATAACGCTCCTAATTCTACTCAAATATTCTCCTTTAATGTCAAATAAACAGCTGAAATGGTGATTTTGATAGTAATATACTGTACTGTGTTCATCA…	Pundamilia nyererei alpha-crystallin B chain-like (LOC102208159), transcript variant X1, mRNA
solea_v4.1_unigene246774	14	0	1	0	-5.93235	0.0122604	-5.8763	0.0292706			TGTGAACTCATGAAGAAACATTTTTATTAGTTGAATAGAAGCTTGTGTGGTTGAGACCCACTGCCTTTTAGACGGATGCTGTAAAAACCCCAAAAGGAATGGGTGGGTCTAATTTACCCATCCCCTTTGTAGTGTGGGTTAGTATTTATAGACAGCACAGTGAGGACAGGGGTGAACATTTTCACATCTCAGACTTTGGATTATTTCTGATCCTGAACGAACTTGTGATGTTTGTCAGCTTGTTTTTCGTGTTCCTCTTCACAGATGGGGCATCCTCTGAGGGGAAATGTGCTTACCAGGATCTTATCAAGCATTTGGGTTTGACCTATGACAATAAGACGTTCCACATGACCCGGCCTGTTGCCGACTACAGTGAGCCCACAAGAGTTATTATGGAGT…	Lates calcarifer 5-hydroxytryptamine receptor 3A-like (LOC108876308), mRNA
solea_v4.1_unigene35218	8	0	8	0	-6.02399	0.0102872					ACTGGTTAGAGGAGGTGAATACGTAAGTAAAAATATGCAGGAACTTTAATGTCATAAGACTAAGTTTTGGAACTTTTTGAAAAACATTTGTACAGACTGTGTTTAAATAAGTGTTTATTTGGGTTCACTGCTTCATAGTCCTATTATTCGTATGGGGAATGAATTGTCTTTTGGCCTGAAAGTCCCCTCTGATTGGATGACCTAGGTCTGCCACAAAATATCTTTGCCACCCATCTGTTCTTTTTAAATAGGTCAAAAGCATCCCTGGCAAACAAGAAATACAATTTATATATGTTTGCTATGTTCAGATTTGAATACCTGATATTTAATTTGACAAAATCTTAAAGTGCCTTCCCCATGTTTTCATTCTCAATGAATTGACCTCATGTGAAGATTACG…	Lates calcarifer serine/threonine-protein phosphatase with EF-hands 2-like (LOC108877438), mRNA	ENSDARP00000104278
solea_v4.1_unigene55516	9	0	7	0	-6.02399	0.0102872					GAAAAAACCAGGTTCATATAATAATAACAACAATAATAATACAAGAAATGTTCTCACCTTATTTCCAGTGGTGGTGCAGCTTAGCAGATGCTTTTTTGCTCCACTGGTGCATCACCGAGGACCAGGACTATGTTGACCCCTTGACTTTTCCTCTATCCCCCACTATCACTTTGACATTTGTGGTATTGACTGGTATTAATTTAAATATATAGAACCACCTGTTATTTCATTGGGCTCTGACATATGGACTGAGAGGATTATATTTGTTTGTTTGATTGCTTGTTGTTGTTGTGTGGGTTATTGATTAATTAATCTATTAATCCATAATAACATTTCAGCATAATCGATAAATCGAGGGATCTGAGGGACACTTCTGCCCCTCCTCTCGACTCTGTTTAC…	_
solea_v4.1_unigene43369_split_1	15	0	2	0	-6.11015	0.00870312	-5.9742	0.0254192			GTTCTTAATAATCTGCTGTATAATATAGCTATAGTCTTTGTTTGTATGTATTGATATGAGTGTGTGTTTGTCATTTTATTTAATGGAGCACCGCTGCTCGTCGATCCTACAGTCTTCAGGACATTTGACAGAGACAACGACAGCTTTGTGAGTTTGAAAGAGTGGATCGAAGGACTGTCTGTTTTCCTCCGAGGGACCATGGATGAAAAAATAAAATACTGCTTTCAGGTGTACGACTTGAATAGTGACAACTACATTTCAAGGGAGGAAATGTTCCACCTGCTGAAGAACAGCCTCATCAGGCAACCCACTGAGGAAGACCCAGATGAGGGGATCAAAGATCTGGTGGAGATCACGCTCAAGAGGATGGACCATGACCATGATGGCAGACTGTCTTTC…	Lates calcarifer EF-hand calcium binding domain 1 (efcab1), mRNA	ENSDARP00000081908
solea_v4.1_unigene122900	16	0	1	0	-6.11015	0.00870312	-6.06587	0.0222418			CGACCACGACGTCACCTTCACACCACAAAGCACCAGCACTGCGGCGTTATGGAGCGGTGTGGACTGTCTGAGCACCTGTGAAAATGTGCATCCATGTTTTCCCATTGAGACACAGCATCACTGTTTGCCTTTTCACCGCTCCACACCTGCCTGCTTTATCCATCTGGGCTCAGATATTGAACAAGTTCTGCAGCGACAACAAATGAATGCCATCACATCATTCATGGATGCTTCGCTCGTGTATGGCCACAGCTCCCAGCTGACGAGCTTCCTGCGTGACCTCCCCGGCCTTAACGGCAAACTCGCTGTCAACGAGCAATTCAAGGATCCAAAAGGAAGAGCCTACCTCCCTTTTGTCGCCAGTCTGCCATCAACGTGCCGCCAGGGTCTTCAGCAGGA…	Lates calcarifer thyroid peroxidase-like (LOC108897943), mRNA	ENSDARP00000103509
solea_v4.1_unigene233350	31	0	55	1	-6.11148	0.000232623	-7.00961	0.00489664	-5.39871	0.00478838	CCGTCATGCTAATCAGGCCCCGGGGCCTGTCTATACTTGGCCGCGAAGGTGATGGCTTCCTCGGGAGAAGAAAATCTCTTCTTAGCCCCGCTCTCCAGAGTAAACTGCAAGCTGGCTGGGAAGAGAAGCGCTGGTCGAAGAGCGAGGTTGTAAAGATCAGCCATCACTGCCCGATATTTAGATCGTTCCCCAGCGACTTCTGGAGTGTAGTCCTCAAAGATCTGGATTGGTGACCCTCGGTACTGAAGTTTCCCACGACTCTTACGAGCCTCCCGAATAATCAGCTCCTTAATCTGATATCGATGAAGGCGAAGAATTACCGGTCTGGGCCGTGAGCCAGGTTGTGGTTTAGCGGCAAGTGCTCTGTGCGCACGGTCCAATTCAGGAGGAGACTGAAGG…	Cyprinus carpio genome assembly common carp genome, scaffold: LG43, chromosome: 43	ENSDARP00000111477
solea_v4.1_unigene32428	249	4	218	2	-6.22742	2.0491e-05	-5.95842	0.000734148	-6.52918	0.000404692	TTTCATTATACGCAGATGATCTGCTTCTCTATGTAAGTGATCCTGTGTCAAACATCCCACGTATTCTAACATTATTAAAATCTTTCGGTGATATATCTGGGTATAAGCTAAACATTTCTAAAAGTGAATACTTCCCAATCAACCAATTAGCGGTAGACATATTACCTTCAGTTATGCCCTTTAAACTAGCAAACAAAGGATTTAAGTATCTTGGCATTATGATTACACGTTCCTTACGGACTATGAGAGAGCAAAATCTTACTTCATTAACAACAACGGTCAAAACCGATTTACAAAGATGGAATTACCTGCCATTGTCCCTGGCTGGTAGGATACAAATTATAAAAATGAATGTGTTACCAAGATATCTGTATGTTTTTCAATGTCTGCCTATCTTCC…	Cyprinus carpio genome assembly common carp genome, scaffold: LG43, chromosome: 43
solea_v4.1_unigene71625	9	0	10	0	-6.26841	0.00636718					TTTTACCTGCAGCTTGGTCACAGGCGCTATTAAAAGCCTCGTCATTATCATCATCCTCATCATCAGATTGGATGCAGCTGCGCTTAAAAATGGCTGGTTCGCAAAAGAAAGAGACGATGAAGTGTGTGAGCCATGAGCAGGCCTGCAAACTGCTTCACAACAAGTTTATTGTTGTACTGGGAGACTCGATTCAGCGGTCTGTATACAAAGACCTTGTTCTGCTGCTTCAGAGGGATAAATATTTGACAGTCCAGCAATTGAAGAGCAAGGGTCAAATGAGCTTCGAGCAGGACTGTCTCATAGAGGGGGGATGTCTTGCTCAAATGCATAATGGGACACAGTACCGGGAGGTTAGACAGTTTAAGTCTGCCCACCACCTGGTCCGTTTTTATTTTGTGA…	Lates calcarifer PC-esterase domain-containing protein 1A-like (LOC108888754), transcript variant X1, mRNA	ENSDARP00000115182
solea_v4.1_unigene103223	17	0	3	0	-6.34147	0.00549936	-6.15207	0.019594			ACCCTGTCCCGCAACACCATCAGCACCATCCAGCCTTTCTCTTTCATTGATTTGGAAACCCTGAGATCCCTGCACATGGACACTAATCGATTGACCGAGCTGGGACCGGACGATCTCCGAGGACTGATCAACCTGCAGCACCTGATACTCAACAACAATCAGCTGAGTTGGATCTCTGACACAGCCTTTGATGATTTGTTACTGACACTAGAGGATCTGGATTTGTCATATAATAACTTGCTCAGTGTGCCTTGGGACGCCATCCGCAAAATGGTCAACCTCCATCAGATGAGTCTGGATCATAATCTCATCGCCTTCATAGCTGAAGGGACTTTTACTGATCTGGAAAAGCTTGCCCGTTTGGACCTAACTTCAAACCGTCTCCAAAAGCTCCCTCCG…	Lates calcarifer leucine-rich repeat and fibronectin type-III domain-containing protein 2-like (LOC108896174), transcript variant X3, mRNA	ENSDARP00000079653
solea_v4.1_unigene240668	11	0	12	0	-6.54079	0.00366249	-5.53506	0.0472323	-5.57849	0.0398523	ATTAAATAGATGTATGCTAGCTGCTGCTGCTGCTAACTACCGAAGACAGCAGGTGCCCAGTGGTGCCTTGTCTTGTCCTGAAACAACCGCATGGATCACAATGAAAACCGTGGGACACTCAGTCCAAACAACGATGTGGGAGAACCTGAACTGTGTCTGTCCAGCGCCCCCTGTCAAACGGAAAGTGGAGGTACCATCTTGCTACAGCTGTTTGAATTTAAAACCCATCTTCTGGAGGCTGTAGAGGAGCTGCATATCAGGAAGGATGCTGAGACACGCTTTGAAGATCAGATCAGTAAACTGGTTTTGGAGAAACAAGAGCTGGAGTGGGAGAAGGAAGCTCTTCAACATCAGCTTGAAAGAGCTGTGAACCAGCACTCCGAGTCACTCACCAGCGTT…	Lates calcarifer coiled-coil domain containing 73 (ccdc73), transcript variant X6, mRNA	ENSDARP00000126536
solea_v4.1_unigene18061	138	2	91	0	-6.67396	2.26357e-05	-6.02334	0.00106486	-8.47487	0.000441791	ATCCTGCTGCACTGTCAGATTTGACTCATACCACTTCCTCTGTGTCTGACTATGATCAAATCATTGGCAAAGGCTGCTCTGCTGCATCTGTGCCAAACCCTGACCACAGTTTAATCACAGAGACTGCAGGTTTAAAAAACACAAATGATGATGACGAGAGCATTGGGATGAATGAGAAAAAATGTGGAGGAAAGGATGATGAGGGACAACAAAAGAGCAACAGAGAAGAAGAGGAAAGGAGTGAAAAAGAGGATGTAAACCAGGAAAGAAGTGCTGAAGAGAAGAGAGGAACAGTCATGACCCAGAAAAGTGGTACAGTAGACAGACGGGAGGACGGCCAGGGTTCAGCAGAGGATGCTGGGAACACCAGAAACCCTGAAAGTGAGACAAGAGATAGAG…	Lates calcarifer coiled-coil domain containing 73 (ccdc73), transcript variant X6, mRNA
solea_v4.1_unigene533293	17	0	9	0	-6.71587	0.00254313	-6.15207	0.019594			TTTACCCATCACACCTGCACTCAGTTCAAACAAGTGCCTTAGGAACGAGCAGAAGTGGTACCAGCAGACAAACAGAAGAGGCCCACCATAGTAATAACATCAGAGCCTTTCAGCATCAACCACCACCTAAGACCTATGTGATTGGAGTCAACTACGGAATTGCCTATCCAAATA	Cynoglossus semilaevis homeodomain-interacting protein kinase 3-like (LOC103379563), mRNA
solea_v4.1_unigene262878	36	0	12	0	-7.59409	0.000373531	-7.22378	0.00351428	-5.57849	0.0398523	GGAATTGGACGAAGTGAATAACAAGCTAATCAAAGCCCAGGTGATGTCGGTCCGACATGACAGGTCTCACAGTCACACAGCTCAAAAGCAGGAAATGCAAAAGCTGCTTCAAAAACTGAACATGGAAACTGAAATGAACAAGAAACTCCAGGTGGAGAATGTAGCTGTGCGAGCAGAGAAGCAGGAGGTGATGAGATCTCTGCACCAAACCCAGGAGCTGCTGTTGAGTCAGACACAAACAATAAGCAGAGTCGAGCTTGAGCTGCAGACACAAAGAGAGCAGTGCCAGGCCCTTAAGCAGGAACATGAAGTGATGCGAGACAAACGCAAGGCAGCGGAAGATAAGGTGGCCCAACTGATGGAGAGCTACGCTGCCTCAAAGACGAGCTGGCACAAAGA…	Maylandia zebra coiled-coil domain containing 73 (ccdc73), transcript variant X2, mRNA
solea_v4.1_unigene415183	1	0	48	0	-7.62369	0.000349406			-7.55566	0.00201771	CTGTGGCTCCAGTCTGTCTCTCAGCTCCTGTTACCCCCTCCTCCTCTTTATCACAGACTCACCTCCTCCAGCTCGACAGCTCTCCTCCACCATGGCGGCACTGTGGCTCCAGTCTGTCTCTCTGCTTGTCTTACTGATGGCGTCGTGGCCGGCGGGCGCTCAGGCTGTCTCCGCCCCTCAGCACCTGTGCGGCTCTCACCTAGTCGACGCCCTCTACCTGGTCTGCGGGGACAGAGGCTTCTTCTACAACCCCAAGAGAGACGTGGACCCCCTGCTGGGTTTCCTTCCCGCAAAGGTGGGCGGAGCCTCAGCGGCGGCAGGCGACGAGAATGAGGCGGCCGAGTTCGCCTTCAAGGACCAGATGGAGATGATGGTGAAGCGCGGCATTGTGGAGCAGTG…	Lates calcarifer insulin (LOC108890250), mRNA	ENSDARP00000051221
solea_v4.1_unigene36048	88	0	56	0	-9.17407	9.3523e-06	-8.50757	0.000418725	-7.77696	0.00139455	AGGGTCTTCAGCTCAAATCACAGTCGCACACACTGCAGCATTTAGCTCAAAAGGATGTCTGGTGCAAAGATTCTGCTGTTCCTGCAGAGTCTCTCACGAAGAAAGCCTCTGGAGCCTGAAGGTGAAGTGTCCAACTTCCGCCGGTGCCTGACCACCCTTGACCTCGTGGCTCTGGGGGTCGGCAGCACACTCGGCGCTGGTGTATATGTACTGTCAGGAGAAGTGGCAAGAACTGTGGCCGGGCCAAGCATCATAATCGCTTTCCTGATAGCGGCACTGGCGTCCGTCTTTGCAGGATTGTGTTATGCGGAATTTGGAGCTCGTGTTCCCAAGACGGGCTCTGCTTATCTCTACAGCTATGTGACTGTGGGAGAGATATGGGCTTTCATCACTGGCTGG…	Lates calcarifer cationic amino acid transporter 2-like (LOC108893177), mRNA	ENSDARP00000111992
solea_v4.1_unigene79191	0	54	43	71			7.71889	0.00159167			CCAGTTTCTGTCTGGAGGACACGTCATGTGACCCGGGAACAAGACGCCGCTTTGCCTGCACTGCTCACACACAGGGGCTCGGTCCTGGTTGCTATGATACATATCATGCAAACATTGACTGCCAGTGGATTGATATCACTGATGTACCACCAGGAAACTACATACTGAAGGTGACAGTAAATCCCTCTCAGCTCGTCCAGGAGTCTGATTTTTCCAACAATGAGGTTCGCTGTGACATCACATACACAGGAACCCACGTCCAGGCAAGAAACTGCAGGATCACTGGAAGCTGACCTGACTGAAGACTGAACACTTTCCCCTCACAGAAATACATATTTCTTATATTTAATACCGTCTTGTTGCTCTCTATAAAGTTGCTGCTCACCTGTGCAGCTGTTT…	Lates calcarifer protein-lysine 6-oxidase-like (LOC108881345), mRNA	ENSDARP00000099758
solea_v4.1_unigene33250	2	283	0	1			6.89385	0.000214606			CTCAGCTCCGACTCACAAACCCAATCTCATAGGACTCGTTAGCGTATCACGTGCCAGATTCTTAATGAAGTGGACACACGAGGGCCTGCTGTGCGCATGCGCGTGGTGTAAAATGTAGTTGGAAATGAGGTGTCCGTCTTGGAGTAGTCGACTTTTAAAAAGCATCGGCAGCCCCTGATATGACGACTTCGCTGGTTCTGCATCCACGCTGGGCGGACACCTTGATGTACGTTTATGAAAAAAGCCCGAATGACAACAACCAGAATAAAAGCCAAACAATGGAGGGACTAAGCGGTAATTGCCCTGCGACCCACTGCAGGGATCTGATGTCGCACCCCGCGCTGGGACGACATTCTGGCACCATAGCGACCCACCAAGGCTCCGTCTACTCGGATATTT…	Lates calcarifer homeobox C13 (hoxc13), transcript variant X2, mRNA	ENSDARP00000093923
solea_v4.1_unigene577360	0	28	15	29			6.7777	0.00717879			CTGATGCTGCAGACTAATCTGGAATCTGGAGACACATACACACAGAGAGAGAGAGAGAGAGAGCGAGCGACATGGCGTCAGACATCCCCGTCCTGACAGAGCAGGAGGAGCTGCAGAGGAGAGCCAATCAGGTCACAGATGAGTCCCTGGAAAGCACAAGACGGATGATGCAGCTGGTGGAGGAGAGTAAAGATGCTGGAATCAGAGCCTTGGTGATGCTGGATGAACAAGGAGAGCAGTTGGAGCGTGTAGAGGAGGGTTTG	Lates calcarifer synaptosomal-associated protein 25-like (LOC108889002), mRNA	ENSDARP00000124630
solea_v4.1_unigene653244	0	28	0	0			6.7777	0.00717879			TACGAACGACTCCGTCTAAATGGGCATTTAATCTGTATCACTTCTTTAGACACACAAGCAGTCCACTAACCTAATCATGCTATCTTTGACTTTTGTACAAACCATAATGATGGTTAACCAAATTTAGATGACGAAAATATGACACTCTCTTTTCCAGCAACCGTTCATTGAGGTGAAGATTCTCGACAGCCCCAAAAGGTCGCGCCGCGACTCGGGCCTCAACTGCGATGAGGAATCTGCGGAGACGCGCTGCTGCCGCTACGGACTGACCGTCGACTTCGAGGAGTTCGGCTGGGACTGGATCATCGCGCCCAAGCGATACCGGGCCAACTACTGCTCTGGCGAGTGTGAGTTCATGCACCTGCAGCAGTAC	Lates calcarifer myostatin-2 gene, complete cds	ENSDARP00000091159
solea_v4.1_unigene26223	0	26	16	30			6.6718	0.00851837			GAGGGAAAGAGAGAGAGAGAAACAGTAGTGATGATCGACGCCAGGCTGCCACCACTCTGTAGCAGTGAGTGGCTGCAACAAAGAGCACAGAATAACATCCCTGACTCTCTGCTCTGGTGTTTTCTCTCTCCCTGCGTCTCGACTAGCAGACAAGGACTCCGCTCACAGCTCTGCAGAGGCTGTGCTGAGGCTGAGCCAGCGTCTGAAGCAGGATCTCTGGCTACCATCAACAAGTTAGGTTCGGAGGACGAGAGCAATGAAAGAGGAACACTTGATCTTCAATTAACCATTTGAGCAGACATCAGTGCGGTGGAAGGGAAGCTAAAGGTTAAAAAAAAAGAAAAAAAAAGAAAGGGGGGGTCCTATTCACTGGAGTCACTGGATGCAACTGATCAACTT…	Lates calcarifer leucine rich repeat transmembrane neuronal 2 (lrrtm2), mRNA	ENSDARP00000106983
solea_v4.1_unigene529090	0	25	0	0			6.61578	0.00932199			TATACTATCAGGCAGAGGAGAAGGACAACGTCACACTGGAGTGGACTTTCACAACCAAACCCAACAGCACTCCCCGGGTCCTGTACGTCGTCTGTTCCCTGAGAAGTCAACACAAAGTACTTTATCACCTGCACGAGGGCGTTGAGGTCTCAGA	Pundamilia nyererei protein NLRC3-like (LOC106456007), mRNA
solea_v4.1_unigene16344	0	24	10	10			6.5575	0.0102359			TTTTCATAGCTCGATTTAAAGGCACGCTCTCTTGTGGAGACTGTGAATGCAACAGTGTGGAGACTGTGATTTGTGGGTGGAGCTGTAGGTTGAGACCTGCTGTACCAGCTCTGACTCTGATATCAGGGTGTTGTTACACAGTATGCCTCCAGTGGAAAACCACCGCATGAAAGAAATGGACAAACATGTATTCTATTTTTTGTTTGTTTGTTTGCTTTTATTATTTTTGTTGTTGTAAGTAAAAAGGTGTTGTTTTTTTGAGCTGTCTGATTTTCCAGACACCACTTGCCTAATCATGCATGCACATGCCTGCAGCTGTAGCCTATTGCCTTTTTATTTAGATTTTATCTATATTCTTCACTTGACCTGCAATTTTTTGACTGTGAGGACGCCCGTTTA…	Lates calcarifer adrenoceptor alpha 1D (adra1d), mRNA	ENSDARP00000010895
solea_v4.1_unigene24498	0	24	19	14			6.5575	0.0102359			CGACAACACTTTAAGCACCAAGGACAGCGACCAACCGCGCGGCGAGAACGCGGCGACGGGGAACGCCGCGAATGTTACGCCGGTTTACACGTCCTCTGTCCCACCTGACACAGCGGGGAGTGTCGGCCACCCTCGGAAATGTTGCACCGTGTGTATGTGGGTCTTTCAAACGGTGCTTCACGTTCTGCAGCTGGGGCAAGTCTGGAGGTATATCCACACTCTCTACCTTGGCGCCCAGAGCCGTTGGCACGGCAACGGGCCTCGCCGCCATTTCTACTGGCGGCTGATGTTCGAGAGCGCTGACATCACCATGCTCCGCCTCCTGGAGGCTTTCCTCAAGTCGGCACCGCAGCTCGTCCTCCAGCTGAGCATCATGATCCACGGAAATGGTGTCCTCCC…	Lates calcarifer XK-related protein 7-like (LOC108887410), mRNA	ENSDARP00000107947
solea_v4.1_unigene348647	0	24	0	0			6.5575	0.0102359			AGGTCCCTGTCTGTCAGGTGACCTGAAGGAAAGAAAACTCATAACTGAGGTATCTTCATGACAGCTCACTTCAGAAATAAGAAAAAAAATAAATAAAGTTTTTAAACGTGCACTCACTTTTCTAAACAGTTTCCAACTGGCATGTCAACAAAGTAAAGTGTCCAGATAAATAAACAATGAGTTATAGATCATTTTAGTATTATTTAGTGCATTGGGAAAACATTGGCAATAATTGGAATTTCATGTCCAAAATCAACATCTTGTCTGTCTTTGTTATCTCAACATTCTCCTGGTCATAACTTCACTTCCAGTATATGCAGATTTGGTTCTCGGATCATATCTCTTCAGTTAAACTTCCCACACTTTTAAGTGCAAGAGATAAAATCGGATTTGTGCGTC…	_
solea_v4.1_unigene33112	0	23	6	2			6.49677	0.0112804			AGCAGCAGCAGCAGCAGCGATGCTGATGGCACAACATCTAAACCTGTTAGTTAGCTGGTGCTGCCACCTCCATGCTGATCGTTTTCGGCTTATTTCCTCTTAAATGCAGCCTGCAACAGAGACAGCTGTGCAGTGCAGTGCATGCAGAGGTTCTTGGGCTCTGCTCGTCTTCGCTTTAGCTACTAGAGATGAGCTTTAGACTCGAGTGCGGCGCTATCATAGAGGTTTATATGCTCCCTTCAGTCTTCGTGGCTGACAGAGCTGTGTTTGGCAAGCTTGTTGGAGCAGCTACAAATCAGCTGACGACACCAGCTGATGTCAGAAAGGCATCTGAAAAACACTGTGTCAACACGTTAAGCAGTGAGCTAATTCTGGGCATTGCACACATCTTCAGCACAA…	Lates calcarifer phosphodiesterase 11A (pde11a), mRNA
solea_v4.1_unigene35634	0	23	107	157			6.49677	0.0112804			CCGCCCCTGTTTCAGTAAGCATGGCACAGGACCGATAGATATGTTATTTGATGTAAGTTGTTGAGACAGTGTTTCTTCATTTAATGCCTTGTTTGGACCTTTATCTGTAGGTAAATGTCTTCATAGCTGCTCAATGATTATAGATTTAATGATTTCTGCTACTTTTACACTGTTGTACTTGATTTTATTTACAAGACCGATAACCACGTTTTACTACATGCGTCTCGCACTTCAATTTCACTTCAGTTGGCTCCTTTTTACTGAACTCAACTTAACTATAACTTTGGTCAAACTCTTGTTTCTGATGTGTGAGAACCATCATGAAATAAAAAGTACAAATACAACCATCGAAGTGTGTATGCATAGTAGTGGCTCTGCACATCAGCAGCTCTGATTCTC…	_
solea_v4.1_unigene115723	0	22	0	0			6.43336	0.0124804			GTCATTGTCGATACTTCAACATCTCCCAAGTCAGTGACTCCAGATGTTGAATGTGTACAGTCATGTGAAGTTATAGTTACCTCCAAGGAGGGATCTGACTTAGAATCACACATTAAAGAGACCACTGAGAGAGGGCAGGGTGGCACTGGTCACAATCTAAAGGCAATTCAGGTACCAGTCTATAGGCTTGTTTATAGTGCTGAACCTTGGAAGTTAGTTTCTCAAATATGTGATCCTCAATATGTTGGAGAAACATATTGCAATAAAACAGCGATTTTTGAGTATGCAGGAACTAGAACGGAGTATGTTCTAGAGGATTTTGGTGTAAAAGAAGAAAAGTCAGATGATGGTATGAAGTTGGATATTGCGGCACAGTCTGATCTAGGTGTTATACAAGTA…	PREDICTED: Stegastes partitus ankyrin-2-like (LOC103361685), transcript variant X1, mRNA
solea_v4.1_unigene18197_split_1	0	22	13	5			6.43336	0.0124804			CTTCCACGCCGGTGTTAGCCTAACACAGACTGTCCTGGCTGGGAATGTAGTTCATGTCGGGAGTTGCGATACGAGCCGAACAGCGGATAAAGTTCGCTAACTTAGTATTAATGACACGTTATGTGGAAAAGTGGAAAAATTGAGACTCTGTAGAGACTCAATGTAGTTAAATAGCCCTGGAGTGAATGGACATTTAGTCTCCACATTCAGTGCAGTTTTCTAACGGTGCCCCCAGTACGTTCACAGTCATGGCAGGAAAGGGCCGTGGAGTCGCTGCCTTTACCTTCAACATCGAGGCTCTGGGCATCGGCAGGGGCAGCATGCCTGAAGCCAGGGTGGGGCCCAGTCCTCTGTTTCCAAACACAGACTTTAAACCCATCCCTCTGAAAGCTGGTGAGG…	Lates calcarifer RNA polymerase III subunit G (polr3g), transcript variant X1, mRNA	ENSDARP00000032941
solea_v4.1_unigene1896	0	20	4	0			6.29753	0.0154796			ACTGTAAGTTTTATTTTTTTTTTCTTTCATTTGAATTCAGGTCTGAGCGCACAACGTGCAAATTACCCTATTGAAACTAAAACTTTCTGGCTTTGTAATCCTCTATCAGCAACATGGCTCCCTTTGTCTGGTGATGTCATGTGCAGGCATGAGTAGATTTATTTACATTGTGATCCTGCCGCTCACATTAGAATCTGGGCTGCGTGCCATTGATTTGAGTCACATGGAATGTGTGTGTTAGTGTGCTGGACATATTTTACAATTAACCTGCTTGAGGCAAATTATTAAATCTTTTATGGCAAATATAGTTACTATGGGTAAAATATAGAACACAATGTTGATTCTAACTTATAAAAGGAATGTGTTGCTGTAGTGTAGTTTACAGTTTTCTACAGAGTT…	_
solea_v4.1_unigene192187	0	20	9	2			6.29753	0.0154796			CTGTCTCTGCTGCTGCTGCTGCGCGAGGCCACGCTGCACCGACAACAGGAGGACACACTCTCACTGTGAGAACACTCAGTGAGGTCACACCATCTCTGTGAGGACACACTCTCACTGTGAGGACACACAGTGAGGACACACCATCACTGTGAGGACACACTCTGACTGTGAGGAACACCGTCTTCTGNNNNNACACCGTCTCTGTGAGGACACATCGTCACTGTGAGGACAGTCAGGACGTCCACAATGTCTCCATATGAGTCTGACATGAAGGACCAGACATCAGGTTGTGGGTGGAGTGTCGGGAGGCGGAGCTTCACCAACAGTCGTGAACGTTGGCGGCAGCAGAATGTTAACGGAGCGTTCACTGAGCTGCGCAGGCTCCTCCCCACTCACCCC…	Stegastes partitus T-cell acute lymphocytic leukemia protein 1 homolog (LOC103354705), transcript variant X5, mRNA	ENSDARP00000077498
solea_v4.1_unigene355099	0	18	7	1			6.14756	0.019594			CCCTTCCACCTCCTCCTACTTACACCCCGTCTCTCCTCCTTCCCCCACAGCTGTGGAAATCTGATGACTTTGGGGAGACATGGGTGTTGATCCAAGAGCACGTGAAGACCTACTTTTGGGGTGTTGAACCGTATGATCCCCCCACGACAGTGCTGGTCCAGAGACACGAGCCCCAGGGAGTCTCCACCATCCTCAGCAGCACAGACTTCTTCCAGAGTGAGCAGAACCGCAAAGTGATCTTGGAGCAGGTGGACAGCTTCCAGCTGCGTGAGAAGTACATGTTCGCCACCACCACCCGGAAACTGCTTGGCAGCCATGAGTCGTCATCTGTTCAGCTCTGGGTCTCCTACAACCGCCAGCCGATGAAAGCTGCCCAGTTTATGACCCGCCATCCAATCA…	Cynoglossus semilaevis sortilin-related receptor, L(DLR class) A repeats containing (sorl1), mRNA	ENSDARP00000021667
solea_v4.1_unigene553179	0	18	5	3			6.14756	0.019594			CGACAGTTACGTGGACAGCAATGAGATAGTGTCTCGCACTGACTTCCCTGAAAGTTGGCTGTGGACAGACATCATTCTGCCCTCTTGCAACAAACCCAGCTGTGCATCCGAGAAAAACGTTCCTTTACCAGACTCAATCACAACCTGGCAGTTCACTGGCATTAGTCTGTCAACAACCCATGGAATCTGTGTCAGTGAGCCGTTAGAAGTGATTGTCCAGAAGGACTTCTTCATTGACCTTATACTGCCCTACTCTGCTGTCCGT	Lates calcarifer complement C3-like (LOC108885437), mRNA	ENSDARP00000108724
solea_v4.1_unigene103342	0	17	19	9			6.06629	0.019594			GGAGGAAGCTTTCCATCCTGAACCCAACGGCTCAGTTCAGATCCCTTAAAGACGACTCGGCACTTTGACTGCAGATATTTTTGATTCTGCTCTTCTTAATATGAATATGTCCAAACCTTCACAGACTGTTCTGTTTGTCTTCATTTTAACAGCACAGGTGTTTACAGTCGTCTGGTCCCAGGTATGTCCACGGAGATGCCAGTGTCCCAAGGAGCCCCCGATGTGTCTCCCTGGAGTTCCCCTGATCCTGGACGACTGTGCCTGCTGCCTTGTGTGTGCTCGTCAGAAAGGACAGATCTGCTCTGAAATGAACCCCTGCGACACTCGTAAAGGGCTGCAGTGTGACTACACAGCCGACGTCCACAAGAGGACTGGTATCTGTGCAGCTCATGAAGGAGA…	Lates calcarifer nephroblastoma overexpressed (nov), mRNA	ENSDARP00000063027
solea_v4.1_unigene107633	0	17	3	1			6.06629	0.019594			TGTCTCTGTGATTGTAATGTATAATCATTTGAGAAAAAGTTTGTGATTTATGCACACACTCAACGTCTCCTTCTCCATTTCTGGTACAGGCCTGGCCTACTACAGCGCTTAGAGTCGTTTTGGGCGGTTTTCATGTAGATTTCTTGAGACAATATCATGTAAAATTATTAGAATCATGCCCGCACTTTGACATTTTCAAGGATTTTTGTCCCTGCAGTTAAGATGAATAATGTCAAAGGTAGAAAGAAGAGGAAAAGGAGTGGGACGTTTAAGAGGCTTAACACTGTCTTAAGCAGAGGAGAAAATGCTGTTATTAAGTTATTTAAGGTAACAACTGCCAGAAGTTTTTAAATAGCCAAAGTGTTATAGCACTTTTGTGTGAAGAATTATATTTTTATG…	Cyprinus carpio genome assembly common carp genome, scaffold: LG16, chromosome: 16
solea_v4.1_unigene25888	0	17	0	0			6.06629	0.019594			CTTCTTCACATCACACTGGTGAATATTTCCAGTGGCAGTGTGATCTGCAGCTGGTCAACTGGAAAGGATCCTGTTTTTGCAACAGCAATTCTGATCAAATATTCAAGTCACACATGGGGAAGATTGTGGATGCCCTGGATTTGGTGACTCAAGGTCACGCTGTGCATTCATATAGAAAATGACTTTCCGTTTATTAAAATAAAAACAATATATAGATACAAAGTACTTCTTGGAAAACAAATTGTATTTATTGTCTGCGTGATAGTGAGGCTCTGTCCTCTTAGACCTTGACCTTCTCAACAGTCGCTCTAATTGATCGACTGACATTTTACCCTCACCCTATGATAGAAAAAAACAAGGTCGACTAATGCATCTGAAATATTGATTGTACCTCAATAT…	_
solea_v4.1_unigene44588	0	17	3	1			6.06629	0.019594			TCCAGCCTGGACTATGAGGACATCGGCCCCAAGGCTCTGTGCAGGTACACACAACTTTATACTTTTTAATTCATTCTCTTTATTTTCTGGAGAAACATTTTTGTTTCATGTGACATTTGTGTCTTCTTGGCGGCGGCGTTGTAGAGGTTACCGAAGCTACCGAAATACCTCTGTGCAGGTGTCTGATCGTTTACCCCTGGACTCAGAGGTATTTCGGTAGCTTCGGTAACCTCTACAACGCCGCCGCCATCAAGAGCAACCCCAACATCGCAGCTCACGGAGTCAAGGTGCTCCGCGGTCTGGACCGCGCTGTGAAGAACATGGACAACATCAAGGCAACCTACGCCGAGCTGAGCACCCTGCACTCTGAGAAGCTGCACGTCGACCCCGACAACTTCA…	Lates calcarifer hemoglobin subunit beta-1 (LOC108890776), mRNA	ENSDARP00000097665
solea_v4.1_unigene10901	0	16	0	0			5.98018	0.0222418			GCATCTCCAGTCTACATATCTCCTTTAGCTTTAACGAGCCTCGTTAAGATCGCAATAATATTCCACCCTCTAATTGCTCATTCCATTCAGCAGATAGGCGAGCATTGGCTTGTGCCTGATGCGCGCGGTGCTGTGGGAGGGTTGCTGTGGAGATCCGAGATTCTGATAACCCCCCGTGCCTGCTGCACAAGTGGTGAAAGCCTCGCGCTACGTACTGGCTAATGATTGGCACGCTTGACAGTGATTGGCAGGGCTGCCATGACAACGCTACAACGACACCAAGAAGACCAATAGAAAAGGGAAACAAAATGTTTCAATGCTACACTCAACGGCGGATTTAGGGGGGAGATATTATGAGGCTGGTGTCATTAGGCGATAGCCATTGAATCATTCAATCTT…	Nothobranchius furzeri SIX homeobox 3 (six3), mRNA	ENSDARP00000075254
solea_v4.1_unigene42278	0	16	38	39			5.98018	0.0222418			GCTGTACAGATTTTTCTTTTTTTAAAAAAAGAAAAATCTGTACAGCTGATTTATGTAACAAGCCTTTAATAGGATGACTTTTATCTATGTAAACATACACGATGGCCTTGAAAGTCTGCGTCTCTGCGGTCTGTGTTGAGAAAGTCAAGGACTAACAACAACACTGGGAGCGGCGGAAGTGCATTGGAGCGTCTCCGTGCGCGGGATGGTGGGGTGGCAGGCGATCGGATCACCGCCCATTTTAAGCCTCGGAGCTGGACCGGCGCCAGGGAGACAGCTGTCGCGATGGAGCGCTTGTTCAAAGCTGTCACCCCTCCTAAAGAAGCAGCCAGAGCCCGCCTCCTCCTCCTCCTCCTCCTCCTCCGCTCCGTCCTCTTTTCTTCGCGGTGGAGGAGGTGT…	TPA_asm: Oryzias latipes strain Hd-rR, complete genome assembly, chromosome 24
solea_v4.1_unigene574299	0	16	4	4			5.98018	0.0222418			CACACACACAGCGCTCAACAACTGGCAGGAAAAAAAAAAAAGAAAAAGCTCAGACATGGATGACCCACTCACAAAATGGCTCCACTTACACAGTAACATCAACAACACGGCTGGATCGGAGTAGAAGACTGAAGCGGGTGAAAATGATGGAAAAACGGAAGCCGGAGCTACGTCCTGGTCCTGGAAGTCCCGATGCAGAGTCCGGTCCTGGAATGCGGGAGGACCGCTCCATCATCTCCAGGCAGAACGGCTGCAAGGAGGACACGAAGCCGAAGAGGGAGG	Larimichthys crocea T-cell acute lymphocytic leukemia protein 1 (LOC104936600), transcript variant X2, mRNA
solea_v4.1_unigene365001	0	15	14	1			5.88859	0.0254192			TTTTATAATACTGTGATAAAAATTCAAATCAGGCAAACAGAACAGAAGTCCAATTTAACCTCAAACAGGAGGATACAGTAAAATTATTCATGCAGTCAAAGAAAAAAAGCAAGAAAGAACATGCCAATTCTTACAATCCAAGTTCTCCTCAATTTCACAAACCTCTTTACATCTCAGCATTTTGCCTGAGAATTCACCTACACTTGACAAAAGACAAGAAGAGAAAAAAACAAAAGAGAGAGATTACTTTGATCCATTTCTGCCATTACTCGCATATCTCTGACAGCCTTAAGAAGAAGACTTATATGGAAGAAAAAGGTAAGTATACAGTTCACCTGTAGAAGTATTCTAACGTTTCTGGAGGTCTGGAACCATGGTTTGTAGATCAGATATATGCCA…	Lates calcarifer inward rectifier potassium channel 2-like (LOC108885896), transcript variant X1, mRNA
solea_v4.1_unigene35256	0	15	12	8			5.88859	0.0254192			GTGAAGGATAACTTGATCTGATTCCTTGTGAAATAATAGTGTTGCCTTTAGTCTTTGCAAGTTGTTATCTTAGTGTTATAATAGAGGTGTCTGACCAAAAAGCTTGGCTTTACAATGGCCAACATTGAAATGCTCCGTTTCTGTACGTTTTTGCAGTTGCATTAGTAATTACCTTTGTAATTACCTTTGTAATGAGGAAGTAATATTGAGTTATTACCGTCTTATTTTTGCAATAATCAGTGAGTATTATCTTGGTAATAACAATGGCCATTCTTTGTGGGACATAAGGGAGGATGAATTTCAACTTGTTTGACATGAAGGTAATTTCACTGATGATAGCCTTTAGTAATTCTCCTAAAAAGATCTTACTCAATAAATACCGCCATTTTCCTTATTATA…	_
solea_v4.1_unigene296452	0	14	0	0			5.79079	0.0292706			AATGTCAGCTCAGGGTTGTTACTCTGGAGAAAATGTTAGCACAGAAGGAGCTGCAGCTGCTCACCGTTCAGGAACAACACGGGGCCTTACAAGCTGAAAGAGATGGACTGAAGGGGGCGCTACGACACCTGGAAAGCCAGCACTGCACTGCACAGAGGGAGGCTCGAGAGCACACCTATCAAATTATGCTCAAAGACGACGAAGTTAAGAAGCTGCAGATCTCTCTGGAGCAGCAGAGGGAGCAGGCAAAGAACCGTGAAGAAGAGCTGCACAAAGACAACTCTGAAAAGGTG	Maylandia zebra trichohyalin-like (LOC101472398), transcript variant X6, misc_RNA
solea_v4.1_unigene333856	0	14	6	8			5.79079	0.0292706			CAGGAAACAAATAGAATCCACTGTTGTTGACGTTGCTGCACTTGTGAAGAGTTAAAATAGGTGTTTTTGGGCTGCGATACATTTCTGTTTACCACCATTGTGTTGCCTAGCAACGTATGAACATGGCAACGGCGTCGAGCTCGAAAACAAGCTGTTAGTGAATCGCTCTTAAATTCTGTCATCACCAACATCAAAGTCGGTGTGGATGGATGGTTGAATGACACAACTTTATTGAAAAACAGGGACAGGGAAAAGGAACAAATGGGTGGAAGAACATTTTGAAGGAGAATTTGGAACGAAAGGAAGGAGAAGAAGAAGAGAGGCAAAGGAAAGAGAAGACTAAGAGTCCAGAAGGAGGGCAGTAATGCAACTGCTGTAAAAGACTAAAACAATTCAACA…	Lates calcarifer cilia and flagella associated protein 99 (cfap99), mRNA
solea_v4.1_unigene343366	0	14	5	1			5.79079	0.0292706			CCATTCATTTGGACAGCCTAAATAAAACCTTACCCCTAACCTTAACCATAACCACTTAACCCTTGAGCTTGAATTGCATTTAGTCAGACAGGCAAAGCAAGGTTTTTTACCCTGACATGCTTTGGCTATAATCAGAAGTGTCACGTAATGTTACCATGACATGTCTTGCTCAGCTGTTCCTTATACAGGTTTGTCAGACAGCNNNNNNNNNNNGTGATTGTCCTTGGGGCCCATTTTTCCCGGATCTCGATGGCCTCCCTGATCCAGAGGTGGTGTTTGTTGCTTTCAGAGCGGATGACTTTGGCCTCTTCCCAGTCCATCATTGTTGTGTTGATGTTTCTTTTTCACACTCCTACAACAACAACGACAAGGCGTCAGACAGAGGGGCGGTGCATAGTC…	TPA_asm: Oryzias latipes strain Hd-rR, complete genome assembly, chromosome 18
solea_v4.1_unigene448254	0	14	0	0			5.79079	0.0292706			CGCAGAGCCAGTGCTAAACGGCAGTGGTATGTTTCCATTAACGGCAAAGGCCGGCCGCGGCGAGGCTTTAAAACCAGAAGCACAGACAAAGCCTCACTTTTCCTGCCTCGGGTGCTGGGCAACAAGGACCATGAGATGGCGCGG	Lates calcarifer fibroblast growth factor 3 (fgf3), mRNA	ENSDARP00000099184
solea_v4.1_unigene474961	0	14	10	19			5.79079	0.0292706			GTCCTCGGAATAGTGACGGCAGACTTTGCGTCGGGGGCGGTGCACTGGGCGGCCGACACCTGGGGATCCGTGGACATGCCGGTTATTGGAAAGGCATTTATTCGTATGTTCCGCGAGCACCACGACTTCATTGAAACCAACGGAGACAACTGCATGATCTCCGTTGGCTCACATGGCCGTCAAGTTCCTCACAAACACACCAGAGGCCCTGGCAGGCGGCGTGTCCGTGGCACTGCTACGTCTTCGCCCTGGCCGTCTC	Stegastes partitus transmembrane protein 189-like (LOC103358434), mRNA	ENSDARP00000004945
solea_v4.1_unigene485030	0	14	0	0			5.79079	0.0292706			TTTCAAAATAAAAGTGCCTGTGGTGATATGGAACGATATAACAGTTCACAATAAAAAATGTATTTATGATGCAAAGTGAATCTATTACTCCAAATAACTCCCATATAACTTGACATTAAGTCTCCAAGTGCTAACATGCTTACGAGGACAATGTTAACAGTTAAATCTAAGTAGCTAATGATACCGTCATTAGCGCTGTGTATTATGTTCTTAAGGTCACAGTCGTCATGATAATTCATCTTCGCTTCACCAAGAATGTCCATACAACCTTAAACCAATCGATGTCATTAATTTCAATAATGTTTCAGTTTGTGGAAAAACAACACTGCGTGGCCAAAAATGTGAACAAAATGAAGATTAAATTTCCACATTTCCTTTCACATTTATATTGACCGTGAA…	_
solea_v4.1_unigene486149	0	14	14	2			5.79079	0.0292706			TAAATGTCAGAACTGCTTCAAATCCCGGGAAATTCATCTGCTCAACGAACACGACCAACAGCAGGCAAAACCTGTGTACGGAGGCTGGCTGTGTTTGGCTCCCGAGGGGACAGATTTTGACAACCCCATGCAGAGAAGTGG	Lates calcarifer myosin phosphatase Rho-interacting protein-like (LOC108873378), mRNA	ENSDARP00000087750
solea_v4.1_unigene607775	0	14	0	0			5.79079	0.0292706			AGGAGTTACAGTCCATGCATAATCTGTCTTTACTTTACATGGCTGATATGCGGCTTCCTCAATGTCTTTCGCCATTACCCTCATGTACCTCATTGCCAAATCACCCTTCTCTCGTCAACCCAGTGAACCTTGGTGATAAAATTCAGAAACAGCCATCTCTATATGGGCGACCCTGGCTCACAGAAAACCCTGCAACACTTAAGATTCCTCTGAGCACCATAGCACAGAGTGCCCCTTTAACAAAGGATACAAATAGGGGCCTTTGGTTGAAGAAACAGGAAAATTTGAATATTAATCAACAGAATCAGGGAACCTG	Lates calcarifer uncharacterized LOC108900125 (LOC108900125), transcript variant X5, mRNA
solea_v4.1_unigene115724	0	13	0	0			5.68588	0.0339916			TTCTTTTTTTTTTAACAAATGAATTGGCCGCCCCTCTAACCACATGGAGAATCTTTGTTTGTTTGTCATCAGGTGATGATTCTGTTTTGTCTTAACCTTGAAATGATGTTGTACAATGGAACTTGTGATTTACTGAACGAGACAAAAGAAATCACAACTTTAAGCCACTGTTTAGCTTATTTTCATTCTTTTGGCTGCAATCGACAACACTTCAGCCTCTTGGCACTGCTGGTGGAGATTTAGCATTTTAGACGGAGTATTCTGGTTTGTTGGAGAGACAGAGTGGTTGTTATGATATGGCTTCCACCCACACGCAGAGACAGCAGTCGGCACCCTCAGGAAGCACCATGGGGCGGTTTTCCAGAGCGGAGGCATCAGCACAGAAAGCCTGAGCTTTCA…	Nothobranchius furzeri uncharacterized LOC107374285 (LOC107374285), transcript variant X1, ncRNA
solea_v4.1_unigene131798_split_0	0	13	43	32			5.68588	0.0339916			CGGCGATTACGCTTGTGTCTGCGTTCCTCTTAAAAACCCACCACTGTTGCAGTTGGTGGACAGTCATTTGACAGCGAACGATGGCGATGGCTTGTCTTACACATCTGCTCTTTCTGCTGTGCGTCGGCGTCACAGTGAGCACAGTGGTGGATCTGCATAAGAGAATCATCGGCGGTGTGGGCTGTGGACATAATGACCGTCACTACCACGTCCAATTGAGGATGGTTGATAAAATTAAGGGACAATCAGGATTTTGTGGTGGCTCTCTGATCAGT	Anoplopoma fimbria clone afim-evh-517-188 Kallikrein-8 precursor putative mRNA, complete cds
solea_v4.1_unigene1532	0	13	8	8			5.68588	0.0339916			CCTCTACTTCTGTACATTCATAAGTGTAGACGTATGAATGTATTGGTTCTTTCTCTTGGTAATCTCTACAGACATTTGAGATTAGGGATTCCTTCATCACGTTTAATCACAGATGTTCTATAGTTCATTGCATTTTTAAAATTCTACTATTTTGCAAGTAAAACAATATTAAAGTCCAAACAAAGAGCAATTATTAGCAGAATCAAATAAAAACAAAGAAAGCTACACCATGAACTGGACTTTTAGATTATTTCATATGTAAGTGCAATGAGCCTGAGGCAATTCAAGGTCTACAGAAGTTCCACTTCCAGTTTACTTTCCTTCTTGGTTTCATACAGGTTATGTTTTAGGGTTGGACAAATGAAGGAACCTGATCGCAGAGTTAACATACAGTATGTC…	Paralichthys olivaceus isolate POTS10 Tc1-like transposon, complete sequence
solea_v4.1_unigene194061	0	13	7	5			5.68588	0.0339916			GTGCGATTATGTTGATGACAATACAATAAATACATGCATATTATTTTCTTCAATTAGACTTTAGAATTACATCAAATTATGCTTCAATCTGGACACATCTTTTTAGTACTTTCATGTTTCTCCAATGTGAATTATGGTAGTTTTGTTTTGTGTAATTTTAGTGATATTGTCTGCATTATTGTAAATCTTTAAGTGTAAAATCTATCAGTGATTTTACTCAAGACATTTGAATGGCCATTAATATTTAGCATGTGTATTATAACTGCAAATTATGATTTATTATAGATCTTAATGAAAATGTTAGCAGGCGTCTAATCAGCTACCTTCTAGCAAACTAAGGGAACCCAATCAGACATGGCATTTTACCCAAAGCAAAGGCAAAGATGAACAGAAAAGGGG…	TPA_asm: Oryzias latipes strain Hd-rR, complete genome assembly, chromosome 1
solea_v4.1_unigene57088	0	13	5	0			5.68588	0.0339916			GACTCAGTTTCATTCACATTATTGGAAGGAAGGGACGCGTACGCGCGCGCGCGTGCGTGCACACCCGCACGCACAGTTCTGACTTTGAGCTCGTGATGATCCAGATTCGACGTTCGCTCAAGCGCGTGCGATTGTGCCAGCGATGTCGCAACAGGTCTCTCGGCCAGGCATTTTGCAAATGTGAGGAAATGGTGGCGAACAACGCGAGCGGACGCCGACAGAGCGCAGTGACGACCACTGCCTCATTACGACAGGAAACCATTAATAAGTAGGCCAATGTGCGTTATTTAAGCGCAACGCGGCTGTTTTTTCCTCGTCCTTGGTTGAATATAAACACAATTGCACCAGAACAGAGAGAACGCGGCGATAAGATGGTTTGTTTTGTGGCGCACATTAGGT…	_
solea_v4.1_unigene671137	0	13	0	0			5.68588	0.0339916			AGTGGAGAGGGACAGAGACCAGGGCTAACAGCCTCATCTGCATCCTCCAGGACCAACTCCAGGCTCTGAAGAGGGACAAGGAGAAGTCGTTCAGACACGTAATGTACCACACCATTCTGCTCACCCAGAAAATCACTGAGCTGCAGAGCAGAGAAGCCAGGTGGAAAGACAAGCTGAGCCAACTCCACGGCATCGCGGAGCGAGAACTGGCTGTGAGAGACAACATGTGGAGGAGAAAAGTCAAAGAGCTCGAGGAAGAGAAGCAGAAGGACGCTGAGAGGTGGCAAATGAGCAAGGAACTGTGGAAGATCGGTGACCTCAAAGAGGTTCCCGAAGGCGGAGAAGGAGAGCGAACGCCTGAGGTAAACTGAGCAAGAAAAGTGGAGAGAAAACTTTCTC…	_
solea_v4.1_unigene18882	0	12	2	0			5.57274	0.0398523			GAGCGATCGTCCTCAGCAAAGCTCTTTCCAAGGAGAAAGAAGACCTGCTCGTGGTCTTCATGCTCAGCAACATAAAGGAAATCTTTAAGATTCCAGGGGCTCTGCACAAAGGAGTGAGTGACAAGCTGGCCGGCCTTGTGCACGGGACACAGCCTGATGTGACTAGCCCCACATCATGTCGGCAGGTTTCCAGCAGGACTTTCACTGACTCTACAGAGGAGACCACCAGACAGGAACTGTGGACTCTGCTGAACTTCATCCACGTGAACACAAAGACCTCAGCCAAGGAGAGGAAACGTCTGCTCGGACAGTTTTACCAAGCCCACCCAGAGATATTTAACCAGTTCTTTGGTGACTCTGCTGCTAGTGTGCTGTAGCTTTGTAAAAAAACCCAGTCGG…	Lates calcarifer DEP domain-containing protein 7-like (LOC108902278), transcript variant X2, mRNA	ENSDARP00000071808
solea_v4.1_unigene241340	0	12	11	1			5.57274	0.0398523			TCCTGTCATCATGATGTTGATGCAAGTCACTGCAAACGCAGGGCAGAGGATTGGGACTTTAATTGATCTTGCTTCAGATACAAACTACATTACCCATAAGGCTGCTGAAAGACTGAGGTTAAGAAGTGAGAAGATAACTTTAGTTGTACATGGAGTTGGTGGAATGACCA	Cyprinus carpio genome assembly common carp genome ,scaffold 000000762
solea_v4.1_unigene245306	0	12	7	2			5.57274	0.0398523			ATAACCACATTCCTGCCACTACACAGCCCTGCTGGACACACAATACTCTAAACAAGGACTGTATTCATTTTGTCTTCTCCCATCCATTCACCATCTTCCACAGGCCTTCTTTCCTTCTTCTTTCTCCTTCTTTCTATTTTTATGTTATATTCACAGCCACTGCTTGTCAAGATACAAGATGGAAGACACTGATTTTTTTGTAGCATCTTTCCCCAAATGTGTGGAAGATTTATTCGTTGGTTGAGTCGAACGTGTCCAAAACCTGGATGTTGATTTATTGTTACAATGAACATTGTACTCAATGTGCCTAATTAGTAGATGCAAAGCGGGAGTACATGTGGTGGCATGTGTGGGCTTTTGAAAATAAGTGTCTGCCCATGGACACCTGTGTGCGATGCA…	_
solea_v4.1_unigene332042	0	12	50	73			5.57274	0.0398523			GGGAAACTCCAGACACCTTCAACCCCAAACACTTCCTGGACGCTGGGGGAAGGTTTGTCAGGAGGGAGGCATTTGCACCTTTCTCTGCAGGAAAACGTGCATGTCTGGGAGAAGGCCTGGCCAGAATGGAGCTGTTCTTGTTCTTTGCCAGTTTGTTACAGAGGTTCTGTTTCTCCACTGTGGATGGAGTTGAGCTGAGGACAGAGGGCATCACTGGAGCCACACGCACACCATATCCCTTTAAGATCCACGCCAAGGCCCGCTGAACACTCACCGCCCTCCTCCTGCAGCCCAAGCCAGAAATACACTATATACCATTCTATGTTTAGCTAGGTGTCACTCAAAGGCATGCATGACACTGTGCAAAATGTGTGTGAAACACTGATGATGGAGTGGATG…	Lates calcarifer cytochrome P450 2J2-like (LOC108879026), transcript variant X2, mRNA	ENSDARP00000063057
solea_v4.1_unigene472735	0	12	6	6			5.57274	0.0398523			CAACAGGCCGGTAATTTTTCTGTATTCTAACACTCCCAGACGATTCCAAAAAGCACCCAGTTTTAAATATGAATTCCCATACAGACCCGTGTTCATTCCATGTGTTATTAACGTGCTTGTTTCACGGTTTCTTAGCGTTAAGAGAACATTTGCATGTAATGAGGGTGGTGCCTCTGCTTTAAGGTTTAGCACACATGGGCTCTGATGTTAAAGCTATCATGTAGTTTGTGCTCCCACTTGTGTATTTTTTTTTTACTTAACGTGTTCTATAAAACCTATTGGTCCCTTTTTCCATTTAAACTGTCCCTTTTTGTTGAAGTACAGTCCAGTCTCTTACATTTGAATGTGAGCTTCTCACTTAAAAGGTCATAGCCCAAGTATATTGTCCAGTGAACCAGC…	Astatotilapia burtoni clone BAC 116M8 Hoxaa gene cluster, partial sequence
solea_v4.1_unigene477829	0	12	4	1			5.57274	0.0398523			CACACACACACAGATTCAGAGTCTCAGCTGGCGTTAAGAGATTGCTTCTGCTAAAAATAAATACGTGTAACGTATGCACCTGACATCAGTATATTCTGTACATTATAATGACCTGGTTCACTCCTCCTCCCTTTATAATAATACACATCACCACTGACAGGTGCAGAGTCATTTGACTGCGCAGCATTGACTTGAAAAAAAAAAGAATAATGATTGTATATGTGGTGAACACGCACTCAGAATAGTGCGTATTCATATCCTGAAATGTTTAATATGATGCAGCCATTTGTTCACTATAGGCTCTGCAACACAATCAGTGAATTGCAAAATCAATTCAGCAAAAATGTGTACGCTTCAAACTCAGGGGAACATGAATGTGTGCACTCAGGTTCTTTTGAG…	_
solea_v4.1_unigene103653_split_1	0	11	23	20			5.44996	0.0472323			ATGTCTGTGCTAGGGAAAGATGGCTCCACCCAGCTGAGATGGCCTGTCAGTTTACTTAAGTTCACTAAGTGTCAACCGCACATTTCCTTCAGCTGCAACCCACTCCACTTGAAACCCCAACGACCAGAACAACTCACAGATGATCGGCAGGCGTTACAACAGAATCAGCTGTGTGCTCTCGCAGATCAATCAAGCTCCTGCGTGTCAGTTACTCTCATATCAGATGCTCACTCCAGCTCACAAAGACAGACAAGACACGAGGTGAGTGCGCCGGAACAGACAATTGCAGAGGAGAATTCCAAGGCAGAGCAACACATTGATGTGGAGAAGAAAGCACACCTGTTCCACACAAAAAAAACATCGGAAACAGGAGCTGAAAGAGAAAGATGCAGTTTAAGT…	Lates calcarifer G patch domain-containing protein 8-like (LOC108892093), mRNA
solea_v4.1_unigene205013	0	11	91	40			5.44996	0.0472323			ACGGTGAGATAAAGACGTGAAACCCAAACCAAACTTCACAACCTCACATTTGAAATGGTTCACATCAGCAGGTGAAAAAGACAGAGGTTTTGCAGTAACAGGGTTTTATAGTTTTATGGCTGGTGAGAGTTAATGTTTGCTCATCTTGAGAGTCCAAAGTCCGACACCTCACACTCATCTTCTCTGTGAGTGACGCTGGAATTATTATAGTAATAATCAGAGTCAGTATAGTAATAAACAGACCAAAACAGAATATTTTCTACTCTTAAAGAGAAACTGAAAGAAGTAAAAAAAATCCAGAAAATACATATTGATGTACACAAAGTGAAATAAACCCCTGCAGGAAAATAAATGAGGTGTTTGCCCGAGAGCCGGCCTCAAACACAAACGCACGCTTCA…	_
solea_v4.1_unigene25593	0	11	7	5			5.44996	0.0472323			AGGCGCTTTAGAAATCAAAGTTGCTATTATTTAAAATTATTTTATTATTTTAAAATAAAATCCTTACACTTTGATGCTTTCTGTTCCACCATGATTGTAACGGAAAAGACTGAGTGTACAGTGGCTGCATGAGGTGGCATTTTAAACCAAATGTATACTTTTCTAAAAAAAAAAAAAAAGAAACCTTTTTTTGTACAGTTTCAAACAGCTACATGACATTTATGTGATATTTGTAATGAATTTGAAAAAAGGGCGCCCAAGAGTAAATGAGCTAAACAAAACAAGTTCAGCCACAAACCATAGACGTCGCATCACATTTAGTTATAACTTGTGATCCACTGTCATTAATATTGAGGATACTGAGCTTCATTTACATAAACTGCACAATCGCCAGATGTG…	Lates calcarifer potassium voltage-gated channel subfamily D member 3-like (LOC108902116), transcript variant X3, misc_RNA
solea_v4.1_unigene28504	0	11	22	12			5.44996	0.0472323			GGTGACCATCTCTGTGGACGGCATCCTGACCACCACAGGCTACACCCAGGAGGACTACACCATGCTGGGCTCTGATGACTTCTTCTATGTGGGAGGAAGCCCTAGCACTGCTGACCTGCCTGGTTCTCCAGTCAGCAATAACTTCATGGGCTGTCTCAAAGAGGTGGTGTACAAGAATAATGATGTACGGTTGGAGCTGTCTAGACTGGCCAAACAGGGAGACCCAAAGATGAAGGTGAGTGGGGTGGTGTCCTTCAAGTGTGAGAGTGTGGCCACGCTGGACCCCGTGACATTTGACACCCCAGAGTCGTATGTGGCACTGAGCAAGTGGACGGCGAAGAAGGCAGGATCCATCTCATTTGACTTCAGGACCACAGAGCCAAATGGTTTGATGCTTTT…	Lates calcarifer neurexin-1a-like (LOC108899028), transcript variant X10, mRNA	ENSDARP00000082611
solea_v4.1_unigene298242	0	11	7	8			5.44996	0.0472323			CTGGACCAAGAGTGTGACCCGCCGTGTTACACGACTGGACTGAAGAATAAGAAGTACCAGCAGCTGGAGATTGAGCTGGAGAAAAAGATGGAGGACTTTGAAGAGGAAATCCACTGCTACGAGGACGAGATCGACGCAGAGCTTCAGAACTGTCGACCCAAACTGAGAGGAGTCTACACCGCA	Larimichthys crocea transcription factor IIIB 90 kDa subunit-like (LOC104929502), partial mRNA
solea_v4.1_unigene492661	0	11	4	7			5.44996	0.0472323			ACTGCCCTGACAAACGTGAGTAGAAGGTATAAGAGGACACGAGTATAAGTAAAAGCAAAATGTCATTTAGTTTTATTTCTTTTGCTAATTTCATGAATACATAGAGTGTCAGCCATGTCGGAAACAATGGATTCATTTCCAGGAAAAGTGCTACTGGTTTGATGAGAGACCCCCTTCATGGAAGACATGGGATCAAAGCCAGAGGCTTTGCAAGGACAAATGTGCAGATCTGGTTGTTATCGACAGTCAACAAGAACAGGCGAGCTATCGCATCACTCAAGACTTTTAATTAGTGTCATATTTAATATTAAAAGGTTGCACAACAGCTTAAAGATATCATTTCTGCAATAAACTATCTAGAAATGAAAACAAGAATGTAACTTTGGTGACATTTAAGAA…	Lates calcarifer C-type lectin domain family 4 member A-like (LOC108899434), transcript variant X2, mRNA
solea_v4.1_unigene49406	0	11	4	0			5.44996	0.0472323			CAAAGCTGGGCAGTCTCGGCGGAGGCGCTCCGCCTCTCTACGGCACGGTGGACCGTGCCACGCTCTACCAACTCCACAACTACTTCCCGAAAGATTCCAGTGGAAGCGGCAGTGGAGGAGGAGGAGGAGGAGGAGTGGCGATAAGCAGTGGCACCCTCCCATCTCACTCTAAGTCCAACCTGGCAGCAGCGGCAGCAGCTGTGGCACAGAACGCAGCGCCGCTAAATACGACGACCACAGCCGCGCCGACTCAGCCGGTATCTACAGCTACCATGGAGAGAGACCGGGGCAACATGGGAACCCTGGACCGACTGACGGCAAAAAGAGACAGGGATAGCAACTCAGATACGCTCAACAGGAAAACAACGCCAGTTTAAGAGTAAACCTTGGAGGGGGAGT…	Oreochromis niloticus voltage-dependent calcium channel gamma-4 subunit (LOC100708375), transcript variant X5, mRNA	ENSDARP00000012473
solea_v4.1_unigene502435	0	11	43	22			5.44996	0.0472323			CTGTTCCACGTCTTCCTCGTCCGTGTAAAGCATTTCTCTGACCCTCTATGCATGTGACCCCCCACACACACACACACACACACACACATCTGTAGTTATGACACTGACCCTCTCCCTCTGACTTGGATGTAAATAAACCCAGTACTGTAGAGCAGTCTGTTTTTGGCCCGTCCCTGTACATATGAAACCCTGTAAATAGAAACAGCTATGCATGCTGAAGACCTAGCAATTCTTTCAGGTACTTTTATAATCCCCACATTCTCATATGGCATGTGCTAAAAGAAAAGAAAAAAGAAAAAAAAACAATCGTTTAAAAAAGTTTAAAAACAGAAAATGTTAAAATAATAATAATATAAAAAAAAAAAAAAGGTTTAAAATAATTGAGTTGATAATATTGTC…	TPA_asm: Oryzias latipes strain Hd-rR, complete genome assembly, chromosome 6
solea_v4.1_unigene519457	0	11	0	0			5.44996	0.0472323			ACTCAAGGAATTCCTGGCAGAATTCCTGGGGACGTTTGTCTTGGTTTTGTTTGGCTGTGGCTCAGTCGCTCAAACTGTCCTCAGTCGAAACACCCTGGGTGAACCACTGTCTGTCCACATCGGCTTCTCTGTGGGACTGATGATGGCAGTATACGTGGCTGGTGGAGTGTCAGGTAAACGTGATTTCACATATTTGTTTGTTATTTATATGCTTGAAAG	Lates calcarifer aquaporin-9-like (LOC108876713), mRNA	ENSDARP00000069995
solea_v4.1_unigene550495	0	11	17	3			5.44996	0.0472323			TTTTTTTCTTTAATGGAGGTGTCTAGTCACATACAGGTCTTAGCAAGAAAGAAAGTTCGAGAAATCCAAGCTGCCATTAAGGTACGTCTGGCTTTGCCCAGTTGTCGGGGGCTTTTCATTGCCATGGTTACAGGTTCTTCCTTTGTTTTCCTCCCCTCCCCTACCCCGCAGGTGTCTAGTCACATTCAGGTTCTTGCCAGAAGGAAATCTCGT	Lates calcarifer TEA domain transcription factor 1 (tead1), transcript variant X1, mRNA
solea_v4.1_unigene55828	0	11	2	0			5.44996	0.0472323			AAAAAAAATAATCTCAAACACAAAACTGTTGAGTCACTGAGCCTTAAATCTCATTCCAGGAGGACAAATAAGTAAATGACCTCTGATTCACAGAATCCTAAAAGACTGTGCTCATGATCAAATGTAATGGCAGTGGTTTCTACATAACTGTGTTTGTTATATGTACTTATGTATATTAATATTGTAATAGTTTAATGTTGTTTTTTCAGTTGGTTACACTATGAACGATCTGATCTTTGAGTGGCAGGAGAACGGACCGGTCCAAGTGGCCGAAGGTCTCACGCTCCCACAGTTCATCCTCAAAGATGAGTCAGACCTGAGATACTGCACCAAGCACTACAACACAGGTAAGTTCACCTGTATCGAGGTCCGGTTCCACCTGGAGCGTCAGATGGGCTA…	Morone americana glycine-gated ion channel alpha3 subunit mRNA, partial cds	ENSDARP00000012434
solea_v4.1_unigene66797	0	11	3	2			5.44996	0.0472323			TGTTCTGGGCCTTCCTGCTGGTGTTTTCCCTCTACTCTGAGCCTGTCGTCTGTGGTGTTGGACTGGCCATCATGATGACCGGTGTCCCTGTGTATTACTTGGGTGTCCACTGGGAAAAGAAGCCACAGTGTTTTAATATTACTATTGGGAAAATGACCCATCTGTGTCAAAAGCTGTGTTCAGTGGTCTACCCAGATATGGGGGGGAACCTGGAGCCCCATAGTCCACCAAAGGAAGATGGAGTCGGGGAGATGGATGCTGCCTCACATGGCTAATTGGACTAACCCACAGACAAGTCCCTGAAGAAAGCATACTCTTTATTCACTGAATGAACACTTTGACACCTAACATGGTCTACAGCACTGGACACTTGGACATTGCCCTGTTGACTGGGCTTATT	Lates calcarifer large neutral amino acids transporter small subunit 2-like (LOC108883945), mRNA	ENSDARP00000012295
solea_v4.1_unigene7052	0	11	6	10			5.44996	0.0472323			GAGACACCGAGGAAGAGGAAAAGACTGACTGAGAGACACGGCGCACAACATCAGCACCAGCACCGAACCCACTCCCAAACACTGAAGATAGGCACAGATTCCCGCAGATTTTCCGCCACAGCAGCGTGACACAGCTCTGCACAAAAGAGTCGGTAACCATGTACGATGTAGCAAGGGTGCCTTCCCCTAAGGACGGTGCAAATGGACTGTCCCAGCCAGTTCTTCCCGGAGCAGGAGCGGCAGCAGCTACAGGATCCGGGCCGCCTGCGTCGACCGCGGTCTTACAAGCTACACCCGATGAGGCGCAGCCAGGTACAGAGGAGGAAGAGGANAGGAGGAGGCCCAGGCAGAGCCTGTCCTGGTGAAGAAGCCACACAGAGAGATTCTAGACCATGAGAG…	Lates calcarifer serine/arginine repetitive matrix 3 (srrm3), mRNA	ENSDARP00000106523
solea_v4.1_unigene594541	65	2740	1995	1325			5.30532	0.00106543			CTGAGATGCTGCTGGGAGGAGAACCCAGCCCAGCAGCCTTCAGAGGACCCTCATCATCATCAGCACCACCACCATCATCATCATGGGGAACTGTTTAGACATCTTGAGGAATTTCTTTTGTACAAAGAACCCCAACGTGCGTATTAGTTTGCCAGCCGTGTGTTTTGTGTGGCAGATTGCGATGATCGTGCTGTTTGGAGTTTTCATCCGCTACGATGAGGAGTCAGACACCGGACGCTGGCTGGAGCTCAAGAAGCACGAGAACATCACCAGCGATGTGGAGAACGACTTCTACTTCAGATATCCCAGCTTCCAGGACGTCCACGTCATGATCTTTGTGGGCTTCGGTTTCCTCATGACTTTCCTGAAACGCTACAGCTTCGGCGGCGTGGGCTTCAA…	Lates calcarifer ammonium transporter Rh type C 2 (LOC108877843), mRNA	ENSDARP00000053520
solea_v4.1_unigene345954	0	9	12	0					-5.57849	0.0398523	CAATGCAGATCACAGTTAATGTCTTAGATGCAAACGACAACGCTCCGGTCTTCACCAAGTCACTATACAAAGCAACAATAACTGAAAATGCACCAAAGGGAACGAGTGTTCTTACTGTTAGTGCGTCTGACAAAGATGGAGGCTCCAATGGAGAAATATCATACGCAATATCAAACAGCAAGCGGCGTTTATCTGATCTGTTTCATATTGACAGAAATACTGGAAAGGTTATTTTGATCGGTGAAATCGATTATGAAAAAGCTAAACTCTTCCAAATTGACATCGAGGCTATAGATAATGGTGGACTGTCTGATTCCACTAAAATATTGGTAGATATTATTGATGTTAATGACAACAGTCCTCAGATAAAAATACTATCTAAATCGGACACCATTTTAG…	Larimichthys crocea protocadherin beta-16-like (LOC109139668), mRNA	ENSDARP00000108826
solea_v4.1_unigene38959	1	36	0	0			4.77997	0.0127244			CAGTCGTATACTGTAGGCTACAGAAGAAAAAGATGGCGGAGGGACATATAGGACAGTGTGGAGGATGGACTCAACTTATAGTGGCAGCCTTTACTTTGGAAGTTGTACGAGATGCAGTAAAGCGGTGTACGGCGCAGGGAGAGGCTGCCGGGCCATGGGACAGTTATTCCACGACGCCTGTTTCATCTGCAGCGTCTGTAGTGAAAAGCTGAGCGGCAAACCCTTTTACTCGGTTTCCGGTGGAATCTATTGTGAGAATGACTTTTTGTATTCAGGAGTTCATCCAGCCCCAGAAGTGTGTAACAGCTGTGGGGTTTTAATCATGGATATGGTGCTGCAGGCTCGTGGAAAGTCCTACCACCCGTGCTGCTTTCGCTGTGCAGTGTGCAGTCAGAGTCT…	Lates calcarifer LIM domain-containing protein 1-like (LOC108890305), mRNA	ENSDARP00000101263
solea_v4.1_unigene28801	14	396	0	0			4.71113	0.00318583			GGTGTGACAGGGGAGTGTCCCATACTAATAGAGTCACGGTGGCTTACTGCTCATCTCCACTCTCCACTTGACATCCTCAGGTCTTGAACATGTTTTTCCCTTTTTGCCTATGACAGCTGATTTGAATGTTTCAGCTTTAGGTCAAATATTTGACGTGAAATAGATAAAAGGTTAAAGAAGACAAAGAAGACACAATGGGTTGTATTCAAAGCTTCAGGGAGTTGTGCGACCGTCCTAAGAACACCAATGTTCGTTTCAGTCTTCCAGCAGTTTGCATTGTATGGCAGACGGCGATGATCATCTTGTTCGGGGTGTTTATTCGATATGACGAGGAATCGGATACACACTGGATTGAGCACAGGAAAGCAAACAATATATCGAGCGACATTGAAAATGACT…	Lates calcarifer Rh family C glycoprotein (rhcg), transcript variant X6, mRNA	ENSDARP00000053520
solea_v4.1_unigene576072	2	54	0	0			4.50964	0.0110268			GCACCTACCACACCTAATGACAACAACTGCTGCAACAACTGTTGCAACTGCTGCAACAACTGCTGTACTAACAACTGCTGCAAAAACTGCTGTACTAACAACTGCTGCAACAACTGCTGAACCAGCACCAAAAACTACTACCACTTCTTTCTTTTTTTCAAGCCCTGTTGCTGTCTTGAGTTGGTGTCTGTCTGAGCTGCTAATTCCATATTTAGTTAAAACACTCTGATTCGGGTTAAGACAGCACCAAAGCAATACTTACATCACTCAGACATGGGAAAAAAACCTTTTTCACAACTTTTATTGACACATTCCACCATTACAGTGTGTGATTTTGTGTATTTCAAATGAAGCTGAAGCTGTAACATTATACGCAGTCAAAAAACAAACAAAACAAAA…	_
solea_v4.1_unigene105881	1	25	12	18			4.25841	0.0286089			ACATAGGGCGATAGGCGGGGTCGTCACACCCTGGACAGTTTGTAAAGAGAAGTCCTGTTGCATTATCTGACACGCTCTCTTGTTTCTTCATGCTGCACTGATGATGAACTGATGACAACTAAACCTCTCTCATTAACTATTCTGTGGATTTACCAGTTGCCTGCTTGACATACATTTTTAACGAGAATTTCCTGAGAAAATGGCCACTTATTTGTTACAATATCAAGCCAGACGTGTTTTTTGACCCGAGGGCAATATCTGGTGTTTTTACCCCACAATTTCAAACCAAGCATAACACGAATGTTGCTGTCATCGATCAACTTGATGCAACAAACTAAAAGAGGAAATTAACCCCCTGAAAGTTTTTTAAGATGACTATGTCCTCTCCCATGGGACCAG…	Lates calcarifer GRAM domain containing 1A (gramd1a), transcript variant X3, mRNA
solea_v4.1_unigene94412	2	45	989	10512			4.24797	0.0159579	3.48453	0.0191605	TTTTCTTTTTTTTTTTTACACCCTTTAGGTTGGACTTGCTCAACTGCAGCCATGAAATTCTCCCTCGTCGCCGCTCTTGTTGTAGCACTGGCCGTTGCTCACGGCTCTGAGGCCAAGTCACTGCTGAAGCAGGACGTCCAGTCCGAGGTGGACAGGGTGACCAAGCTGATCAGAGACATGTCTGCCAGCATCACTGCTGCAACCCAGGACATGGTGGAGAAGGTGAAGGTTCTTGAGTTGACCAACACTGCACAGACTTACATGGAGGACAGCAGGACCAAGATCCAGCCCCTGGTGGACAAAGTCCAGGCTGAAGCCGCCAAGCTCCAGGAGCAGGTCAAGCCCTACATCGCCAACATTGAGGATCAGATGAAGCCTCTGACTGATAACTTCGACGCC…	Lates calcarifer type-4 ice-structuring protein LS-12-like (LOC108899515), mRNA	ENSDARP00000117084
solea_v4.1_unigene25514	1	23	88	78			4.13939	0.034259			TTTTTTTTTTTCCTTCTTCTTCCTATCCAGATTTGACCTGATGGAAGTCGTGATCACAACTAATCCAATGTGGATCTACAAGATGAAAACTGCAAAGTCCAAACAATGACGAGAAGAGGGGATTCAGACTAAAAACCAAGAGGACAAAACGCAACATTAACGCGCAGAGTCCTTGTGCAGAACCACTGCAGTTTCCACATCTGGCGGATGCCACATTCAAGAAGTTTAAACCCTCTTCTATGGCATTAGTCCTCCTGTGCTCTCTGGATATGTTCTAAAGGAAGAGCAACACCGATCTCCCTGAGCGAAGTTCCAATGTCCAACATCCCAAAGTGTGAAGTCCCCGTGCCTGGCAGCAGCTGTAGCAGTGTGAGCACTGTGCTGGTGAGCTGAAACCCG…	Lates calcarifer transient receptor potential cation channel subfamily C member 4 (trpc4), transcript variant X1, mRNA	ENSDARP00000075235
solea_v4.1_unigene620996	1	23	16	11			4.13939	0.034259			TCCATCGAGATGTACACTGAGTCCTTGAGCATAGCGGAGTACGCAGACTCTGAGGACATCTGTGTTCCTATTGCTTTATTGGAAAAGCTGTATGCAAATCGAGCTGCGGCTTATCTAAATGTTGTTCCGGTAAGTAGGCATGTTCAGTTTTACTCCGACTTCCTCTGCATTAGTCAGTTTTGTTTGACCTAAACATGTTTAGGTTAGTGTTCACGCCGTAGTCCATAAATAACAGAACATATT	Lates calcarifer zinc finger CCCH-type containing 7A (zc3h7a), mRNA
solea_v4.1_unigene476755	2	39	0	0			4.04278	0.0219334			AACGGGAAATGTAATTACAACAATAATCATTCAATACAACGATCGCAGTATTGCAAATATCTGTCAAACAGCCACTGACAATGAACAGAATGTATAGTCGGAATCAGTGAAACCAGATTACACATAAAACAAACCAATTATATGCTTCAGTTTTGTTTCCTCTCTGACTCTGTATACATTTATGGACCTATTTACCCATTTGATGGTGAGTGAGAGGGGCACACAAAGAGCAGTGTTGTCTTTTGGAGGAGTTGGGCTAACTTTGAATGTTTCTGAACAGAGAGGCTTGTGATGGAATGGGTCGGGAAGGACTGTGACTTCTCCATTGAGAGGAGAGGGGCACGCTGGATTAGCTTGATTTGCCTGTGAATGGGGGCTTTCCATTATTCTTGTTAGGGT…	Oryzias dancena Map7d2, Sox3, P2ry4 genes for MAP7 domain containing 2, SRY-box containing transcription factor 3, G-protein coupled pyrimidinergic receptor P2Y4, partial and complete cds, chromosome Y
solea_v4.1_unigene22322	1	21	3	0			4.00967	0.0416015			TGTTTCACCTGAATGTGAGACATTTGCTCCTTTAACAGCTGATCAGATTACTCAGAGAGACATTTAGAGATGGAGTGGACTTTCTGTATCATCCCGTTTCTGTTAGGGTCAGTGTGTGAGTGCTGGCTGCTGCCCCGCTCTAAGCCTCTGATGTACGGTGAGGTCCAGTCTCCTGAGTATCCCCAGCCTTACCCTCCCAACCTGGAGCAGAGGTGGGACCTCAGTGTACCTGACGGCTACCAGATCCAACTGACCTTCACACACATGGACATCGAAGCTTCTGCGAGCTGCTACTACGACTTCCTCACAGTTCTCTATGGTGAAAGGGTCCTGGGAAGGTTTTGTGGCAATGAGAATTCTGCTGACGGCCACCATCCCGGCGACCAGCCCATCCTGTCT…	Lates calcarifer complement C1r-A subcomponent-like (LOC108880662), mRNA	ENSDARP00000033417
solea_v4.1_unigene242374	1	21	11	22			4.00967	0.0416015			CTCACTGAAAACATGGCTGCCATCTAGACCACAAGGAAAGACCACTTTGAGCCACTTATAGGGGAGTTGTCTGCAAGATTATTTATTCATTTATAATTTTTTATGTCCATGAATGAACAGGTCATGGCATGACGACTACAGATCGAATATGATTTCGGTTGGATTTTCATGCTCCCATATGCCTCAGGGAAAACGGCACTGGGCTGACTTTATTTCCCCACACCGTTAGTAAAGTAACAAGCAGCAAGTGAGTTGTAGTTTGTGTCAGAACAGAGTCTACTAATGTCAACAAATGACTGGCTCCCAGTACAACACAGCAGACGTGACCACAGTGAGGCTGCAGAACTTATTTAGCCCCTTTAACAAAAGACTCCCCACAATAAAATTAACCCCCGGCTC…	_
solea_v4.1_unigene584675	1	21	5	4			4.00967	0.0416015			TACCTAATGGAGGGTGGGCCCTTCAAAACGTGCAACAACGGTGAATGGGTTGGAGAAATAAGATGCCTCAGACCCTGCACTGTGAACGCACAAGACAGGAACAGACGTAACCTCAGTTTCAAATACAAGCGTGACGACAAATTGTATTCAACCCACAATGATGAAATCGAGTTCTCGTGCACCAGAGGAAAACCTGTCAGTGGAGTGTCAATGCGTCAAAACCTGTCAGTGGAGTGTCAATGCGTCAGAGATGTCGTGACGGTGTGATGAACCTGCCCAGCTGCCATTAAAGGCCTTCAGTAGAATGGATGTGTTAGAGTTGAGTTTCCACCAGCTGCTGTGTGACATTTGAATAAAACTTCTCACACATCCATT	Lates calcarifer complement factor H-like (LOC108879552), transcript variant X3, mRNA	ENSDARP00000096411
solea_v4.1_unigene612677	1	21	86	94			4.00967	0.0416015			AAAATACGGTAGTTCCCAGTCAGTATATGACAGATCAGAAATGTATCCGACCCTCATTGTGCTCATCTTCAGTTTCTAACTGGTTTGTTGACTGTGTTTTTAATACAGGGCAGAGGAGCGTTGCAAGATATTGACCAGATGTCTCTGTTCAAGCCGCTGTGTAAGTTTTGTGCGTCCATCAGGACTATCAGAGAGATCGTGCCCACTGT	Lates calcarifer ilvB acetolactate synthase like (ilvbl), mRNA	ENSDARP00000116380
solea_v4.1_unigene42610	1	20	3	2			3.94015	0.0461163			CGAACACACTCCTACACCCCTCCCCGCCCTGCCCTGCTCACCCTCCCCCATCTGCAACTCTGTAGTCCGCCGAAAAGACAAAAAAAACAATTTGTCCCAATGCCAAAGTGAACCCTGCTTTTAAACTTTAGTTCAATCTCCCTGTTAAACAGAGACAGCAGTGTCTCCAGTATGGTTCAGAGAGTGGCAGTGATCGGCGCGGGACCTTCAGGTCTGACCAGCGTCAAAGTCTGTTTGGATGAAGGTCTGGAGCCGACCTGCTTTGAGAGCAGCCATGACATTGGAGGTCTTTGGAGATTTAAGGAGAAGCCTGAGCCTGGAAGAGCCAACATCTATGAGTCAGTGGTCATCAACACCTCCAAAGAGATGATGTCTTTCAGCGACTTCCCTCCGCCGGCG…	Lates calcarifer dimethylaniline monooxygenase [N-oxide-forming] 5-like (LOC108879031), mRNA	ENSDARP00000038651
solea_v4.1_unigene493406	1	20	5	0			3.94015	0.0461163			AACCCTCATTTACCCAAAGACAGGGAGGTCTAGGTTTGCTGAACCTTAATTAGTAGCCAACTGTGGAAAGAATTTGACTGGAAGGTAAAGGTCAGATTTTTTAATACTCCCTTTATCATCTCTTCATACGTGAAAAGCCCCAATGTGGCATTATGTTGGCGAAAATGTGGAAATATCAGAGACACCACAAACATTTTTTGGGATTGCCTGGCAA	Zebrafish DNA sequence from clone DKEY-26H11 in linkage group 4, complete sequence
solea_v4.1_unigene31361	264	3963	3	0			3.81972	0.0114989			CTCCTCCTCCTCCTCCTCGCTGCTGCTGCGCGCTCCGGTTTGTTCCGCGGTGCTGCGCGCTGATTGGTCGCCCGCTCCTCATTGTCATGCTGTCAATCCGCATCACATGGTGCGGCCACTAGGCCTATTAACACATGAGCCTGGAGAACAAGTTTACAGACTTCTGTTTCAGAGCCGTGGGGGACAGAGCAGCTGAGAGCGCAGAGAGAAACCAGAAGCACCTGCAGACACACTTGCCTCTTCAGGCACAACTTTTTTTTTCCTCCATCATTCTCTGACACTGGTCAGTACTTCTACCTCTTTTTTTGACTTTTGGCGCAGTTTTCTGAACTTTTTGTTTTCTTCATGTGCCTGTGAGTGAACACTAAAAGCCGCCAGAATGTACAGCATGATGGAGAC…	Paralichthys olivaceus SRY-related HMG-box protein 3 (Sox3) gene, complete cds	ENSDARP00000070099
solea_v4.1_unigene21005	94	1405	362	280			3.81128	0.0119521			CTCTTAGTCAGTCAGGGAAAAGGAGCTGCCTCCGTTGTGGAATTTGAGACACACACAGGTCAAAATGAAGAGTCTGGTTTTATGTTGTGGACTCATCTCGGCACTTCTCTTGAGCAGCACAGCACAAGTCGAGGGACAAAGTGGCCAAAGTCCTTCTCATCAAGGAACAGACTGCACACAGATTCATTCTCGGAACCCTGCAGCGCCCAGTGGTGTTTATGTAATCAAGCCTGTTGGAGTCAAAAATACCTTCCAGGTGTACTGTGAGATGCAGACAGATGGAGGCTGGACGGTGCTGCAGAGACGCAGTGGACGAGACGTTTCTTTCCACAGAAACTGGACAGAATATAAAGATGGTTTTGGAGACCTAATGCAGAATCACTGGCTTGGTCTGAGCAA…	Lates calcarifer angiopoietin-related protein 5-like (LOC108888365), mRNA	ENSDARP00000073617
solea_v4.1_unigene339571	3	48	0	0			3.80856	0.0236383			CATCACTTGTCCTTTGTCTGACGTGATCACAGCTTCAGTGCAGAGTCCGAGTGAACACTACTGGGATCGTGTAGCTCTACAGAGATCCAGTGGTCTGGGTGACACAGGACCTATAGTCTGGCACCTGGCTCTGTGCCTGCTGCTGAGCTCCATGATTGTCGCTGCAGTGCTCTTCA	Lates calcarifer solute carrier family 6 member 14 (slc6a14), mRNA	ENSDARP00000042219
solea_v4.1_unigene144526	4	56	81	37			3.64204	0.0267991			TTAGACAAGGGCCTTGCTTTACTGAGGCTGCCATTTTGCACAGGGATGTTACTGCAGCAGTCAGACATGTTTGGAAGCGGAATCTTAATACACAAACGAAAAAGAACCTCATCCATTTGCAGTCTCCCTTGACCTAAACGTCTGTTTTACAGTCGTGGACACAGCGTCTCCACAAATGTCTGTTGTCACCAGAGCTGAAATGGATGATTTATTTTTAAAATTGCGTCTTGAAAAAAAACAAAGAGATGGACGCCACAGCGCCAAGTCCATAGTGTGGAGATCTGTCAGGAATGTGGTGTGTACACAAAGAGCAGAAGGTGGAGCTGCTCTCTTTTCTGTAAGGTGTATGAGGAGGGGTAAAGGGGAGCGCAGGGGAGTTGTCTGGGCCTGCGGACCAGC…	_
solea_v4.1_unigene63498	3	35	0	0			3.35574	0.0465456			TCTACGTGCTGCAACACAGATAACTGCAACTCAGCCACTCTATCTTTCCCCACTACTCCATCACCCAACGGCTTTCAGTGTTATGTATGTGACCCTAACACCTCTCTATGTACCACTTCAATCACATGTACTGGAACAGAGGATCGCTGCTTTCAAGCAAGCGTGTCAGATGGGGCCACCACTTCTCCTGCCTTTGGTTGTGCATCTACAAACATGTGTGCAGCATCTGCCAGCCTGGG	Oreochromis niloticus mucin-5AC-like (LOC109195018), mRNA	ENSDARP00000106633
solea_v4.1_unigene32210	217	2077	0	1			3.17027	0.0312751			CACAAGTTAGCCTGGCCACGTGGTTTGAAGGCGACCAATCAGGCGCCCCTCCAGGTTTAACTATGTTAAATGTCAGATTGCAATAAACTAGAAGCTGTTGGTCGGGCCCGCGGAAATGGGCGAGCATAATCTCCTTAATCCAGGGTTTGTTGGACCTTTGGTTAACATCCACACTGGAGACACGTTTTACTTTCCGAATTTTAGAGCCTCAGGGGGACAACTGGCGGGGCTACCGTCTCTCTCCTACCCGAGAAGGGACAATGTTTGCTCCCTCCCGTGGAATCCTTCGGAGCCGTGCAATGGATACTCTCAATCCTACTTTAGCAGCACCGTGTCTATTAACCCTTCTTTCAATCGGTCGTGTGAAATCACCAGACCAGATGACGGTAAATGTTATTA…	Lates calcarifer homeobox protein Hox-C12a (LOC108876410), transcript variant X1, mRNA	ENSDARP00000093921
solea_v4.1_unigene21876	415	85	162155	197703			-2.37109	0.0574141			ACCCCCTGAAACAACAGCAAACACTACAACACCAGAAACAACAGCAACGACAGCACCTCCAGGTCCTTGTGATTCACGCCCATGTGGTCAGGGGAGTACCTGTGATCCCCGTGCTGACTTTACTTTTGTCTGCTTGTGCCTGACTGGGCAAAACTACAATTATGAAAGAAAAACTTGTGAGAGTGCCAAAGTTTTCCCTGGACAACTTGAACTGAGTAAAGTAGTATATCATCCCAAAATGGAAGACAAGAACTCAGAAGAATTTAAAAACACTTCAAATAAAATTACTGCTGAGCTGACAATAACCTTCAATAAAACTGAGGGGTTCTCCAATGTCACAGTGGTTAAAATCGAGCCACTGCCAGAGCAACCGTCACCGAGCAGAGTTGTTAGAGAGAG…	Lates calcarifer mucin 13, cell surface associated (muc13), mRNA	ENSDARP00000102897
solea_v4.1_unigene96718	22598	3986	48	4					-3.43244	0.0359325	GACACTGCAGCAGACTCACAAAGCAACAGATTTGAAGTTTACGACGACGACCACCATCATGACTCCTGTTTTCTTCTCTCTCCTCTTCATGTCATTGACTGCCATCCTGCCAGTATGATTCTTTTAAATTGGGAATATGATTTGAAATACTGTCTATTGTCCTAAGAAAACCTTTTCTCATCAAGCTAACATTAACAAAAAGATTAGTGTTTTTGAGATAATTGATTTTTTCAATCAGGGATTGTCTGAGCTTCTTCTGTGATCTTAAAATGTGCAGTGTTGTTTAACTTGCAGGGTGCGACTGAAAATGGAGATCGTTGGGTGAGTTAGTAAATAATCTCAAGTTTTCCTGATATTAAGATTAACATTGTGAGTATATTCACATATTATACTGCCGTC…	Cynoglossus semilaevis high choriolytic enzyme 1-like (LOC103398456), mRNA	ENSDARP00000112570
solea_v4.1_unigene441345	3124	441	9	0			-2.91085	0.045299			GCGTGAATTGTCATAAACAACATGAATGTTCATCATACTGACGCCTCATTACACCAACTGAAATAGGCTGCTCACCTTTAATTGTTTAATTGTTCACTGAAATTTGGCACCATTTCATTTGTTCACAGTAAGTGCATCAATCAAAACATCATATTTCATAATATCTGGTTACACAATGTATAAATTTAAAAATAAAAACACATTTACAATGATCCTATTACTCTTACAGTCACTGGTACCGAACAATTCATCATTCTCAAATTAAAACTGCAACACAAAAATGCGTAATGAGATGCATATATTATACTTTTTGACTTTCTATTTTGTGCGTCACATAGCTTTAATGCTTATATAAATATCAACCAAGTTACAAAGACCAAAGTTGAGAACAAGTGAGTG…	_
solea_v4.1_unigene325393	244	34	99049	88879			-2.92085	0.0485864			GGGATTAGGTACCTTGCTCAGATGTACTCCAGCCCTTGACCTACTCGAATCAGCAATCATCTGGTAACTGGCCAAGTTCTTTATCCATGAGGCAATGGGCTAATCTTTAGCTCTAGCTCTAGGTATCTCCCTGTGTTTCCAGTCTTTACCCTAAGCTAAGTTAATCAGCTGCTAGATCTATCTACATACGTACCAGTGTCGATCTTCTGTCAGTCTCTTGGCACGACCGCCAGGATTGGGGGAAATGGAATTTGGGGGGAAAAAACTAAACTGTTCACCTTCCACCTATTGACAGAAAGCGTCCCTGGAGGCCACTTTGGCATGAGTCTCAGATCACAGAAGTCCAGGTCCAAGTGACTGAGAGCTCAGCAGCTCTGAAGGAGGCCACGACTGTCATTA…	Lates calcarifer keratin, type I cytoskeletal 18-like (LOC108882678), mRNA	ENSDARP00000110768
solea_v4.1_unigene535569	1943	271	8	10			-2.92776	0.044426			TGATGCTCTGCAGCCAAAAGGTGTAGCTGTGGTTATTGAAGCAGCGTAAGTACACCCCACCCCCCTTCAATTGTAAAACCTACTTTTAATTCAAAATAACAATGCTGTCTTCCTTTTCATGTATAAATCACATGGAATTTATTAGCATTACTGTAAATAATTTCACTGTGCTACAGTTTTCTTAGTATGAGCAGCAGTGTATTGTTGTAGTAGGAGCTATAAATCTTCATTTACAACACTTCCCCGGGCTTATAAATTGACTTCATGTGCCAAACCATGATGACTCAGAGCCAAGACATCATGCTGTTTAGATGTTTTCCACTTAAAGGTCTAGTGTGTAAGCATTAGTGACATTTATGGCGCTTTTCCACGACCCAGCTCCAGCAGGCCTCGCTCCAG…	Larimichthys crocea GTP cyclohydrolase 1-like (LOC104923397), mRNA	ENSDARP00000124435
solea_v4.1_unigene281405	160	22	566	236			-2.93492	0.0479925			TTCAAGACACAAAAGACCTGGATTCCCACAACCAGCTCTTTTATTAGACCAGCTGTGAGTCTCCAGGTCTTTTGTGTCTTGAATTACCGACCGGAATTGACTGTCACTGTCAGGATGGCACTTTCAGAGTGGACCAGAATTTTCCTGGTAGAAGCCAAAGGTGTCCTGCATGGAGACACTTGGAATCTGGAGTTTGATCCCTCTATTCGACCCAACTCTCTAGAGCCAGGATGGAAGGAATACATCAGGACCACGAGTGCAAGGTTTCAGTGCACCCAGTGTCGAAGAACCTGGCCTTCCAACCGAGTGATGGTGATCTTCCACATGAGTCTGTTGCACAGGAACGGCCGTGTCAAAGTGAGGTGTTTCAGGCAGAACTGTAAGAATTGCACTGACGCC…	Lates calcarifer receptor-transporting protein 2-like (LOC108881158), mRNA
solea_v4.1_unigene414088	358	48	159188	125740			-2.97914	0.0441733			GAAGCACCAGTGGAGCCACAGGCACATCGACCTGATAGATTTTTACATCCCATCATTGTCCTAATCATCTTCATCATGAAGGTCCTCTTGTTCCTCACTGTTCTGCTCTGTGGAGTTCTTGCTATCACAGCAGCAGCAGTTGAAGCTGTGAAACCAGAAGAAGCACCAGTGGAGCCACAGGAGGAAAAACAAGTGGTCGAAGTGGAAGTTGAAGCTGTTCCTGAAGCTGTTCCTTTGGAGGGAGAGCCACAGCCTGCTGGAGAGGTGGCTGCACCAGTTCAAGGTCGTTTCATTTGTCCCTCTGGTTGGGTCGGATACAAGGACGGCTGCTATCTGTTTGTGACCGCCGGCAGATCCTGGAACAGTGCTGCGGCTTATTGCAATAGTCTGGGAGCGTCC…	Larimichthys crocea ladderlectin-like (LOC104939992), mRNA
solea_v4.1_unigene508636	335	43	140188	107443			-3.04121	0.0405243			AGCCACAGGAGGAAAAACAAGCGGTAGAAGTGGAAGTTGAAGCTGTGAAACCAGAAGAAGCACCAGTGGAGCCACAGGAGGAAAAACAAGTGGTCGAAGTGGAAGTTGAAGCTGTTCCTGAAGCTGTTCCTTTGGAGGGAGAGCCACAGCCTGCTGGAGAGGTGGCTGCACCAGTTCAAGGTCGTTTCATTTGTCCCTCTGGTTGGGTCGGATACAAGGACGGCTGCTATCTGTTTGTGACCGCCGGCAGATCCTGGAACAGTGCTGCGGCTTATTGCAATAGTCTGGGAGCGTCCTTGCCATCTGTCAAGAATGTGTTTGATTACAGTTTTCTGCAGGACTTGACCATGAGGTCAGGACAATCAGTCTCCTGGATGGGAGGCTTCTATTTCCAGACCT…	Larimichthys crocea ladderlectin-like (LOC104939992), mRNA	ENSDARP00000116028
solea_v4.1_unigene414298	525	67	5	3			-3.05225	0.0383182			CTGCCCATTAACCCCTCCCCTCTCTCTCTGCCTTTAATAAAGAAGCCGCCCCTCCTCAGTGTAGTGCAGCGAGAGTCTGTTTGCACAAGCGGCTGAAGAGAGAAGCACAACACTTCAAATATGATGCCTGCAGTTAATCTCAGCAATGGGGCAAAGATGCCCATTGTTGGTCTGGGAACATGGAGGGCAGACCAAGGAAAGGCCGGCGAGGCAGTCAAAGTGGCTATAAGTGCTGGTTACAGGCACATCGACTGCGCTCTCGTGTACCAGAACGAAGAAGAACTCGGGACTGGGATCCATGCAATGATCGATCAAGGAGTCGTAAAGAGGGAAGATCTCTTCATTGTCAGTAAGCTGTGGTGCACCTTCCACCTTCCATCTCTGGTGAGGAAAGCATGT…	Lates calcarifer aldose reductase-like (LOC108887380), mRNA	ENSDARP00000018404
solea_v4.1_unigene11571	4726	601	12	0			-3.06167	0.0362568	-5.57849	0.0398523	TATTGTTATTATTATTAATAAAATAAATGTCTGTGCTCTAGTTAATTTTGGTTTATTGAAGTATTTCTGCACCAAGGATTTAGTGTGGTGGGTGTTCACTGGTTTTGCTCTATAGACACAGAAAGGGACAGAAAAAGGTACAGGTACTTCAATGATGAATTTCCTTCTAAGAGCTGTGGTTGCAGCCTGTGCCCTCATATCAAGCACACACTGTGCCGACAATGCAGTTGCTTGGTGTTACGATCAGCCGACCTGCAATGACGCCACCTGGTCAACCATTGCGGCTAAATATTGTAACGGGACGAGACAGTCACCCATAAACATCGTCTCATCAGCGGCCAAACCTGACTCTAAATTGTCTGACTTCACCTTTGAAAACTTTGACAGCAAGTCTGCCCT…	Cynoglossus semilaevis carbonic anhydrase 4-like (LOC103382042), mRNA	ENSDARP00000019816
solea_v4.1_unigene42584	4671	591	8	3			-3.06898	0.0358376			TTCAATGGTAAGACACAGTGCTGCTGCTGCTGCTGCTGCTGCTGCTGCTGCTCCAGTCAAAAGATCTTTTTTTTTGACACTTACCTGCTTTATTATTATCATTATTTTTATTATTATTATTGTTATTATTATTAATAAAATAAATGTCTGTGCTCTAGTTAATTTTGGTTTATTGAAGTATTTCTGCACCAAGGATTTAGTGTGGTGGGTGTTCACTGGTTTTGCTCTATAGATTTGGTGAGTGACTTTAACTGTTACTGTTACTTCAGATGAATTTCCTTCTAAGAGCTGTGGTTGCAGCCTGTGCCCTCATATCAAGCACACACTGTGCCGACAATGCAGTTGCTTGGTGTTACGATCAGCCGACCTGCAATGACGCCACCTGGTCAACCATTGCGG…	Lates calcarifer carbonic anhydrase 4-like (LOC108884450), mRNA	ENSDARP00000008739
solea_v4.1_unigene281404	169	21	560	284			-3.08008	0.0391063			TTCAAGACACAAAAGACCTGGATTCCCACAACCAGCTCTTTTATTAGACCAGCTGTGAGTCTCCAGGTCTTTTGTGTCTTGAATTACCGACCGGAATTGACTGTCACTGTCAGGATGGCACTTTCAGAGTGGACCAGAATTTTCCTGGTAGAAGCCAAAGGTGTCCTGCATGGAGACACTTGGAATCTGGAGTTTGATCCCTCTATTCGACCCAACTCTCTAGAGCCAGGATGGAAGGAATACATCAGGACCACGAGTGCAAGGTCAGTGTACTGGACTTAAATTATCTAGACGATACAGACCGTCTATACACTCTAATGTACAGCACATATGTGATTCTCTCTTAAAGCATAGACTAAAAAAGTATTAGATCATACAAGTGAATATACATGTGTATGA…	Lates calcarifer receptor-transporting protein 2-like (LOC108881158), mRNA
solea_v4.1_unigene45326	201	24	0	1			-3.13946	0.035655			TGAGTACTAGTACAAATACTTGAAAACAAAAATACATGTAAACATTTGGGTTTGTCATCAAAAAGATAAAAAAAATAAGGCACAAGATCAATATTTCAGCTTTTATTTCCAGCTATTTAGATCAACACTATAGGAGGATAAAGCAGTAGATAATGGATGGATGGATGAAAGATATACATAATATTTGTCCTTTGCTGTTCGTCCTGTTCTTTCTATCAAATGACTTGTGTTGAGGAGCTACTTTTCTGATTCTGATACCCGGTACTGGTTTTGTTGCATCTCTAGTGTTTATGGTAATAAACATATACTCAGACTTTATTGGTCACAGCATCTACTAAACCAATGACTTTTATTATTTGTACTCCCTATTTTTTAACCTGCTCCAGTCAAGGTTCATTT…	Lates calcarifer carbonic anhydrase 4-like (LOC108884450), mRNA	ENSDARP00000126698
solea_v4.1_unigene58274	54	6	23349	26001			-3.20279	0.0471331			TTTTTTTTGTCCTGGTCTGTGCTCCTACTTGTTTGGTCTGAGGCGCAAAAATGAGGCTGTGTGGAACTTTGGCTCTCATCTGTATGTTGCTGTCAGCAGTGGATGGGTTAAAGTGTTACAACTGCTGGGAAAGCAACCCTGGCACCTGTCATGAAGTATGGACCTGTCCTTATCATTATGACCGCTGCGCCACCACAATAGTTGCCCAAAATTTGATCAGTAAACACTGTATGAGGAGTGATATGTGCAATAATGTTTATACCGTTGGCATCAGATGTTGTTCTGAAGACCTGTGTAATGGAGCGAAACACACTGGAGTCTTTGTCCCTCTTCTTCTGGTGCCCATAGCCATTAATACACTTTTTAATTGATGATTAACTGTCTAAGTCTGTTGCATCA…	Lates calcarifer three-finger toxin MALT0070C-like (LOC108896811), mRNA
solea_v4.1_unigene326025	153	17	67858	48206			-3.23755	0.0311148			TGTTTGTTTTTTTACTTTTTATTTGTTGAATTTTTCTTCATACACATTTTACTTGTAAACTTGTAAATATTAAAAAAAGTTAAAAAAAAGAAAATCTAAAAATACATGACCAAAGAGGGTTTTCTTTTGCCCTTTTACAAATCTGATTTTGATTTCAACTGACACATCTCATACAGTACAAAGCAATCAAAGCAACAAATATATCAACTAACATGGCTTAATTTTCTTCTCCTAAAAGTAAACACAGTTATGTTCATTAACAGTCTAAATGTCCTCCCAACACTAAATATGATTCAGCTCAGTGAAAACACAGCCGTGTCCTGCTGTCCAGGTTTAGCAGCTACCAGTTTTCTTCACGCAGATGAATGGCCATGCATTACCCCACAGCTATGATTGGAC…	Larimichthys crocea ladderlectin-like (LOC104939992), mRNA
solea_v4.1_unigene602019	213	23	168	1252			-3.28376	0.028945	2.97073	0.04215	TAGTACGGGGGGATTGATTACTACTCAAATTTCCCTGAAATTGCCCTGCTGTCCAGCACAAATGCCAGTACTGTCATTATGCATGTAAAATCCATATTTGCCCGGCGTGGAATAGCAAAGACTGTAGTGAGTGACAATGGTCCATGTTACAACTGCAAAGAGTGGCAGCAGTTTGCGAGCCACTATGGCTTCAATCACGTCACCTCCAGTCCTCAGCATGCACAGGCAAATGGCAAAGCCGAAAAGGGAGTGCACATCATCAAACAGATTCTGAAAAAGGCCACAGACAGCAAGTCAGATCCTTACCTAGCTCTTCTAAGCTACAGAGCTGCACCGCTTGAATGTGGTTTATCCCCAGCAGAACTGTTAATGAATCGCAGATTACGCACAACCCTTCCC…	Cyprinodon variegatus snaclec agkisacutacin subunit B-like (LOC107085842), mRNA	ENSDARP00000110119
solea_v4.1_unigene50350	122	13	44000	44744			-3.29189	0.033866			AATAGAGACCAGGGTGGAGTCACTGTTGCCATGAAGGTTAGATTGAGATAAGAAAGTATAAGAGTGAATTGTAGTCAGCTTCGAGTTGAATCAGGAGCTTCACCATCACAGTAGGGTTTGTACAGGGTGTGCGTGTGTCAGTGGGAAGGGCTAACCACTGCACCTGAAACACAGCACATACGGGAGGAGACAGAGAGCGACTGTGGACTCAAAGGATGAGGAAACACTGAAAGTAAGGATGCATGAGATTAAAGGATAACAGGGCAGTGAGAAGCGGCCGTGGTTTTGAGCGTTAAACGCTGAAATTGGGAGATTGGAGTGAACTCTGCGGAGCTGAAACCCAGCCGGAGGGAGACGACAGCTGCTCCTAATCTGTATTAAACAGCGCTCCATCATCCA…	Lates calcarifer proline-rich protein 15-like protein A (LOC108898526), mRNA	ENSDARP00000033094
solea_v4.1_unigene670388	411	44	0	0			-3.30303	0.0274127			TCTCCTTGTGTACGGACAAGGTCAATAAAAGACAGACTCCACAGCTATTTGAAGACTCACTGGAAAGTCAAGGTACAGCAAAGATGAGCGTCCTTGTAACAGCTCTGTTTGCTGCATGCGCCCTGATATCAAGTGTCAATTGTGCCGACAGTTCAGTTGAGTGGTGTTATCATCTGCCGTCCTGCAATGATAGCAAGTGGCCGGTCATTGTAAGTAAATATTGCAATGGAACCAGACAGTCACCCGTCGATATCGTCTCAACAGCTGCCAAAGGAGATGCTAAACTCACTGAATTCACCTTCCATAACTTTGACAGCAAGTCTGCTTTCAAAAACATTGAGAACACCGGGAAGACAGTCAAGGTTAATTTCGAGGGTGGCATGACGATTTCTGGAGGAG…	Lates calcarifer carbonic anhydrase 4-like (LOC108884450), mRNA	ENSDARP00000126698
solea_v4.1_unigene282645	600	64	2	0			-3.31064	0.0261221			CTGGTTTTGCTCTATAGATTTGGTGAGTGACTTTAACTGTTACTGTTACTTCAGATGAATTTCCTTCTAAGAGCTGTGGTTGCAGCCTGTGCCCTCATATCAAGCACACACTGTGCCGACAATGCAGTTGCTTGGTGTTACGATCAGCCGACCTGCAATGACGCCATCTGGTCAACCATTGCGGCTAAATATTGTAATGGGACGAGACAGTCACCCATAAACATCGTCTCATCAGCGGCCAAACCTGACTCTAAATTGTCTGACTTCACCTTTGAAAACTTTGACAGCAAGTCTGCCCTGAAAAGCATCACAAACACTGGCCAGACAGTCAAGGTTCGCTTTGGCAGCGGTGTGGAGATTTCCGGAGGAGGTCTGTCCGAGCCCTATGACAGCCTGCAG…	Lates calcarifer carbonic anhydrase 4-like (LOC108884450), mRNA	ENSDARP00000126698
solea_v4.1_unigene22112	49	5	6428	8227			-3.31448	0.0444888			CTGGACCAGTCCTCCAGGGGGACTCGCTTATTTATGAGACGCAAACACACACCAAGGGCCCTCTTTTCACCTCCTGTCAGGCCCAGGGACAATATGTCTTATTTGCCCATTTGGCAGCAGGAAAATCCCGCCCACTGTCATCTCGTCGTCCTATATAAGAGCGTAAAAGAGGTCTGGTGATAAGACGCTGGTCTCCAGACAAGCCCGGCCATGTGGTGTAAAGTCCTCGTCTATGTCGTCCTACTGACTCTCATAAAACACGTGACTCCAGATGAAGTTGTAGCCAGAGTGAACGCGAGCGCGAGCCTGCCCTGCCATGTGACGTTCCCGCCCTCTGCACGAGGCGTCGTCCACCGCTCGCTCATCAGTGCCAGCTGGAGAAGTAACGGCTCTGTGCTC…	Lates calcarifer uncharacterized LOC108884460 (LOC108884460), transcript variant X2, mRNA	ENSDARP00000108304
solea_v4.1_unigene546551	59	6	25667	34191			-3.33	0.0394999			GCTTGAGTCTCAGGAGAACTTTGAGCCATTCATGAAGGCAATTGGTGAGATTTATGGCTTGTGTGCTTCATTTATTTATTGTGGTTGACTAGAAAATGCTGTAATATATCTAGCCGTAAACACTTGCAACTCATTATTGCATTAAAGTTAAAATGTCCCTGCATGTGTTAGGTCTCCCTGATGAGCTCATCCAGAAAGGCAAAGATATCAAGAGCTTCACTGTCTGCCAGACTGCCACCATGTCATTCTCTGGAAAGTACCAGCTTGAGTCTCAGGAGAACTTTGAGCCATTCATGAAGGCAATTGGTCTCCCTGATGAGCTCATCAAGAAAGGCAAAGATATCAAGAGCATCTCGGAGATTGAGGAGACGGGTGTCCACTTCAAGGGGACCGTCACAA…	Solea senegalensis fatty acid binding protein 1 mRNA, complete cds	ENSDARP00000124794
solea_v4.1_unigene96972	60	6	0	0			-3.35415	0.0381834			TGCAACTGGCAGACCTGGTGAGAGAGCTTCATTTGGAATGATGTGTCGGGAGCTAACATTAACAAAGGGACACAATCTAAAGATGCAGCTTCTTCCACAGGAAACATTCCAGACTATGAGCCAAACATCCCTGAGCCCACGTGCAGAGCTGATCTTCTAAAACACTGGATCAACCTGTCCCTGGATGACAAGACGGCCAATAAGATGCTGTGGATCACAGCGGGAGGATCCCAGGTGTCCCGCATGACTGATGACGTCACCTGTCCTGTCCTGGACAGACCAGAGAGATATGAGCATGTCCCTCAGGTGCTTTGCAAAGAAGGAATCCTGGGATTCCGTGGTTACTGGGAAGTTAAATATTCAGGATGGGTGGTCGTTGGCGTCGCCCATGAAGGGGCA…	Lates calcarifer stonustoxin subunit beta-like (LOC108886813), mRNA	ENSDARP00000094263
solea_v4.1_unigene8366	615	63	3	0			-3.36888	0.0238751			GAAAAAAAGAGTTCATTGTGCGTCAGAAGCAGGAACACAGTCTTTGCTGTTCTGAGGATTCAAAAGTGGAATGCGACTAGATGTAAATCCATTTCTAGAGACTCCCGTGTAGCGTCTTATCATCCCCAAGACTGTCAACGCAGGCATTTGGGGTTTTGTGTGCGTTTTAGACTTTTCACAATCGATATGAGTCGGTATAACAGCGATCTGACGCAGAGGGAACAGGAGCTGCTAAAGATTCGCAGAGACAGCAACACTAAAGCTGCTGAACTGGTCAAAATGGAGAAAATGCTGCAGCAGACCAAAGACCTGTTGGACAAGAAGACAGAGACAAGTTCAGAGAAAATGGACTGCCAGGAGAACATGGTTGAAGATCTGGAGGAGAAAGTGCGGTCCTCC…	Stegastes partitus coiled-coil domain containing 18 (ccdc18), mRNA	ENSDARP00000125874
solea_v4.1_unigene94348	32	3	10137	4283			-3.39414	0.0494503			CCTGGCCCCTGGCAGGTCTCTCTGCAGTATGAGAGGGACGGTGAGTGGAGGCACACTTGTGGAGGATCGCTGATTGCTGCCAACTGGGTCATGACTGCTGCTCACTGCATCAAGTATGAGAAGTATCCCTCCTGTAGAGGGTCATAAACACACGAGCGCAACCGCCAGTAGACACGTCAACAAATCACATACAAGTATGTGTGTTCAGCACTTATTCTGCGCTTGGCCTTATTCTGGACCCTGAACCCCAGCTTATCCAAGAGCAATTAGGACTGGACATGAAGACCCAAGGTTTAAATGTTGTACTCAAATTAGGAAAGGACAGAAACGGACAGGATAGGATAGGATACAATATTGTTTAAGTAGAAAATGTTCACTATAAAAGCAAGTTAAAACAAC…	Larimichthys crocea chymotrypsin-like elastase family member 2A (LOC104922804), mRNA	ENSDARP00000014849
solea_v4.1_unigene190864	62	6	50	32			-3.40127	0.0357285			GGAGCATCTGATGAGCGTCAACTATGGCTCAGCCACTGAAAACGCACCCGTTAAAGGCATGAATGGTGGTTCAAAGGTTGGCCACATTTCTGTTTGGGGGGCCGTCTCCGTCCACGCAGAGGGACAGGTGAAGGCTCGAGGGGGATAACAAGTGATTCATTCAAGAACTCCGACACGCGAGGAGGAGGAGGAGGCTCAAGGCTCGTAGATAAAATGGAAGCGCTCGTACTCCTGCTCTTGTTCTGCACAGTTCCTGGATATTCACACACGTTGCAGCCAAGAGCAGGCGTCGCACAGAGAACGCACCAGTCTGGACTGAGAGACGTTTCTATTTTAGCCGAGGAGAGGGAACACGGAGGAAACACGGACAAGCAGGAGATGAGTCTGGAGACGAACCCC…	Lates calcarifer fibromodulin-like (LOC108889261), mRNA	ENSDARP00000104802
solea_v4.1_unigene4617	33	3	39	55			-3.43821	0.0465456			CCGCCGCGCAGGTGCGTCTCCGAGGAGCGCGTGTGCAGCTCGGTGATGCGCGAGGACTTCAAGCACTGGAAAGTGCGACCGGAACCGAGCTGCAAACCCAAGAACGAGTACCACGAACCGGACACGCCGTTCAACAGCGAGACCCAGTACCAGAAGGACTTCAAGCCCTGGCCCATCCCGAAGAGGTACGACCACCCGTGGATACAAAGACCTACGACCACCTCCTCCGGAGACGAGCGGGCACCGGAGCGCTCCAGGCATGCGAAAAAACACGCGGCAGACGCGGACAGCGGCGTGGAGAAGAGCGCTATTGCTGACAAGGTGCAGGAGAAAGACCTGCTGCAGGGACAAGACAGGAAGAAGAAGTCCAGTAAACAACAACAACAACAGGGGGAGAAG…	Lates calcarifer microtubule associated protein 6 (map6), transcript variant X1, mRNA	ENSDARP00000100394
solea_v4.1_unigene29360	1827	176	3403	1327			-3.46094	0.0202532			GGGTGACACATCTTTTATCTAATTAATATTAACTATTTTATTGTGTTTCACGTTAAGTGCTACTTGGACCAAATGGAGACGAAAGACAGTTCACTCAACGAGGTTCCCTTAAACCACACAAATGAGGACACAATATCAGCTAAAATGGATCTGGAGACTGCAGTGAAGGAATGCTCCACTGCCCTCGAGCTTTTCCTGAACAACAGATTTGCTGATGCATTGGCTGCTTTAAGACCCCGGAAGAGTCACAGCATGTACCATGCAATGGGCTACAGCAGTATCTTGGTAATGCAGGCAGGCATGACCTTTGAACCGAGCGACATGGATGCTGCCATGACATCACTGAGCGAATCCCTGGACATATGCCAGACATTTCGCAGAAAAACTGGAATAGTGGAG…	Cynoglossus semilaevis tetratricopeptide repeat protein 39B (LOC103383857), transcript variant X1, mRNA	ENSDARP00000085503
solea_v4.1_unigene59744	25	2	0	0			-3.57006	0.0483565			CTCTCTGTGATTTTCCATGTAGCTGCTGTAGACTACCTAGCCAAGAACGTGAGCTTGTCTACTCAGAGGAGGATGAAGCTCGGAGACCACTCGGCCGTTCTGGGACTCCTGCAAGTGGAGACGGGACAGGCCTACTGAAGCCCTGGACCTCTCTCTCTCCTCCACCCTCTCTGCCACCGTCCCTCTACGCTCCATCAAGTCTGGAGTCCAACTCGCTCTCTCTCTGCTGCTTGATCTGACATCAGTGCACAGACAAACAGCTTCGTTGTATATCGGAGAATGTGGCAAGCGGGCGTGAGAAAGGATCATCTGGGAGTAAAAATCAAACTTTTCACACCATTGTCAACCACCAGGCGGCTCTTCAACCTCTTCTTCTCAATATTTGGGCACTTCTGCCTG…	Larimichthys crocea paired box 7 (pax7), transcript variant X5, mRNA	ENSDARP00000107475
solea_v4.1_unigene32777	78	6	40	58			-3.73132	0.0221854			GAGAGTGGGGGAGAAAAAAGTGGCCACCGGCCGAGCAGAGAAGCATGGAGCGGGACGACACGGACACGATGGGCCCGTCTAAAAAGACAATAATTTCCAAGATATTCAAAGTTCGTAAGAGGAGGGAGATGCTTTTCGTTCAGGTGTGTTTCATCTGCTGTGTGTTCTACCGTTTTGTGTGGTGTTTCCGTGCTTTTTTCTGTTGCAGGTCATGGGATGGTGGTGGAGGGACAGCCCAACCTGGAACACTGGGGGAGACGGCTGATGGCCTCGGTGTCCGATAACGACACGGAGCCGAAGAACTGTTCGGAGCCAGCAATACACGAGTTCCCTGAAGATCTTTTCACCAACAAGGAACGAAAGACCGGGGCCGTTATGCTGCACATTGTGGCGACGCTC…	Larimichthys crocea solute carrier family 24 member 4 (slc24a4), transcript variant X2, mRNA	ENSDARP00000032788
solea_v4.1_unigene104452	28	2	10733	9103			-3.73208	0.0387234			AGGGGGCGGGACTGATCTAATCTCATAAAGGTTAACAATGTAAAAGGCGATAAATTGAAGCAGCTGTGGGAAGAGAGAGAAATAAAAGGGTTCGACAACAGGTGGAAATAAATCGAGCGTCGACAAAGAAATATTCAGATTTTTACACTTCTTACACCTGAAGATGAAGACACTGGTGTTTGTCTCACTGTGTCTAACAGTGACTCTTGCCATGCCTCCAAATCCTGGTCTGACTAAGGGAAACCAGAGCCCTCTGGTGGGAGACAAAGTTCCTCTACAGGGTCATGTGGAGGTGGAGGTTCCTGCACCAAAGGCTGAACTGAGACCCAAGGAGCAGCAGGAGAAGATATCTCCAGTGGTGGAAGTAGAGGATGAAGCTAAGCCACAAGTTAAGGTGGA…	Larimichthys crocea cytadherence high molecular weight protein 1-like (LOC104932095), transcript variant X2, mRNA
solea_v4.1_unigene39977	41	3	86	100			-3.74931	0.0300347			GGGGATTTACATGACTTACATGACATGAACTGGTTTTGTTGCAGTGGGTTTATCATGTGTTTTGTGTGGGTGCAGTTTGGCCCTGTTAGGCAGTCTCCTGCATGGCGTTGGGTTCCTGACTGTGTTGCTGATTCAGAGACTTCACAGCTTCGAGAGGAACTATTTTAACCTCCCTGCTGCTGCTGCTGCTGCTGCTGAATCCATAACGCCTGGCGCTCACATTTATGCAAATGAGTCATCATCATTCTCGAAAAGCACATGAGCAAAATCTGACCTTTAAATAAACACTCATTCATATTCTCAGTCTTAGTTTCTCAAGTTCTGCATGAACGTTCACGTCTTTTCCCACAATACAGTAAAATATATAAATATGATGGGGGTATTTTGAAATACAATTTT…	Larimichthys crocea stathmin-4-like (LOC104938421), transcript variant X2, mRNA	ENSDARP00000064508
solea_v4.1_unigene27771	29	2	818	364			-3.78228	0.0361092			CCCACCCCAACATAACGGACCAAGATGACATGCACACTCTACCCATATGAGAGAAGAAGTGTCCAGTTTTTAGACATGTTCTGGAGGATTTCTTGCTTGGTTCTTTTTCTTGCTTCTCTCTGGGCTCCGGTTCATGGTGGGCCCATGACGAGCCCCCACCCCAACATAACGGACCAGGAGCTGTTCTGGGGCTCAGATCAGTATGACTTCTCTGTGGTGCTTCCTGCTGGTGGGCTGGAGTGTTTCTGGCACTTTGCTCATCGTGGAGAGCACTTCTACCTGAACTTTGTGGTCCAGTGGGTGACTGGAGTCGGCCATGACTCACACTTGTCTGTCATGGTCAACGCTCCAGGAGGTTTGGTGGTGTCGTCTGTTGACGAGGCAAAGGGTCAGATCAAC…	Lates calcarifer transmembrane emp24 domain-containing protein 6-like (LOC108872676), mRNA	ENSDARP00000107079
solea_v4.1_unigene1560	30	2	12	20			-3.83079	0.0337353			GAGGAGGAGGAGGAGGAGAAATCTCCTGGTTTGTTCGTCCTCGCAGCTCGCGTTTGCCGTCAATCCTTTGAGCAGTCGGGTGCAACCAGGAGTGCCCGGGGCCGTGGGTTTATTTTCCCCCGGGAGTCGGAATCGGTCACCAACGAACAATCCCAGAAGATGCTCTTCTTTCTGCTGCCTCTCGCGGCTCTCTTGCTGGGCAGAGAAGCGGTAGTCTCCGGTAACAGCAACGACAAATGGCTGAGCACCGTGGCTCAGTACAACAAGGACAGATCCTGGAACAGATTCAGAGATGATGACTACTTCAAAAGCTGGGCTCCTGCCAAGTCTGCAGACCAAGTGCGAGAGACTCTACCTGGTAGATCCGTCGAGTCGGGAGCTAAAAGCCATTCTGCCTTG…	Lates calcarifer testican-1-like (LOC108899178), transcript variant X1, mRNA	ENSDARP00000101212
solea_v4.1_unigene43177	858	63	4	2			-3.84911	0.0114031			CGCCATCAGTCCACCCTGCTTCATCTTCATCTTCATCTTCTTCGTGTGTGAGATCCACTGAAGGAGACATGTCCAATCCTCAGAGTCAGGAGGTCAGTGCTGTCCTCAGAGTCACCCGCCTGCCTCTGTTTCGCTCTGCGTTACAGTCGATGACATCAGCGTACACAGGGGTCAAAGGTCGTTACCCTCTGCTGGGGCTGATGGGAGGTGCGGCTGAGGTCAGCGTACGCAACGTGTCCAACATGGCTATGAGACAAGCCACGCCCCTCCTGGAGAGTCTGGAGCCACAGATTGAAGTTGCGAACACGTTAGCGCTGGTTGGTCTCGAGCGTCTGGAGAAAAACTTCCCGATCCTGAACCAATCGACCGACGAGGTGGTGGGTCACCTGAAGGACGCCC…	Lates calcarifer perilipin-2-like (LOC108884740), mRNA	ENSDARP00000103647
solea_v4.1_unigene563072	126	9	0	0			-3.85646	0.0158253			TCTTTTCACACCATCTCCATTTCTAATCAACAAATGTTGGTACTTTCTTCCCTCAGAAGCTGATTTAAAAGCAGTCGTTAGTTCTAGTTTGGTTTTCTTAGGTTTATATTATAATTCTTCACCAATGTTTTCTGGTCTTTGGTCATTTCATCATGTTTCTCCATCTTTAAATCACGTTCTCCACACTTTCACACGTTCATTTTCTCCCTGACTCAGAGCCGGCCCCTGCCCTGAAGACAGTTGCTGTATTCACACCTCACACAGTAATCAGTGGAACTTCACTCAGCTGGAGTGAGAGTCCTTTTTCATGTAAGATTGTTGATACTTTTGTCCATTTGAAGTGCGTCATGCACGTGTCCACCTTTGTGAAGTTCCCCCAAAATACTCACCCTACCCTCA…	_
solea_v4.1_unigene297107	100	7	0	0			-3.8749	0.0167089			TTATAAATGGTGGCTACTTGTTAGCAACCATCATGTTGTTGGTATTGTTTGTGTACAGATTGTCTGACCTGACTCCTCCCCCCCTCAGGTGGTGGGTCACCTGAAGGACGCCCTCTTCCTGACGTTGGACGACGTGCAGCTGTGGATGGTGGACAGTCTGGACGTCGTCCTGGAGCAGTTGGAGCGTGTGTCCGATGCAGCACGGGACGGTGTCCGACTGCTGCAGGAGTCTCCGGTGGGACAAGTCGCTACGTCAGGGCTGGACGACGTGCTGAGTCGCCTGGAGGAGGCCACCTCCTACTACATGCCCCTCCCACCCACACTGCGTCGTGAGTGGGAGATGATGGTGCAGGAGTACGAGGACGAGGACGAGGGCGAGG	Lates calcarifer perilipin-2-like (LOC108884740), mRNA	ENSDARP00000103647
solea_v4.1_unigene228150	32	2	0	0			-3.92317	0.0296014			CTTCATCAGCGACAAATTCCCCCAGCAGCTGGAGCACAACGTGTCCGGAGAACCAGACGCCAGATGCGCTTTTACGCACGAATAGTTACCTCTGGTTTTTACGCACGGCGAACTTAACGTGCCTCTTTGGCACAGTTGAGGATTTTTTTACGCGTCTGTGAACATTGTACGTGTGACCATGACTCTCTCCACTGAAATTGAAGCTTCGCAACACGTCGCCCTGCCTCTGGAGGAGGATGAGATCGACATAGTGGGCGAGGATAAACCCACACACGGGCGTTTCTATGGAAACGAGTGCTCTACAGACGCCGGTTCCTCAGCAGAATCGGGTGCTGAATTCGACTCATCAGGCGCTGACTCGTCAGGGGAAAGTGAGAACAATTTCTGCGCAGACGCACA…	Lates calcarifer forkhead box protein D5-like (LOC108878067), mRNA	ENSDARP00000062302
solea_v4.1_unigene530468	18	1	0	0			-3.94566	0.0461163			GCAGCCAGACTGAAAACAATAAGAGGCAAAGAGCAGCAGAGACGACGTGGACACTCTCAGCAGCCAGACTGAAAACAATAAGAGGCAGAGAGCAGCTCTGGAGCTGCTGGAGTCAGAGCGAGTTTATGTCTCCCACTTGTCTCTGTTGCTG	Lates calcarifer Rho guanine nucleotide exchange factor 33 (arhgef33), mRNA
solea_v4.1_unigene129280	19	1	13	7			-4.02265	0.0416015			TGAAGATATTATAAGAGGTGAGTGCTTCATATTTGATTAGCTGGTTTACCGTGATGTTGTTGACCTCTCTGTCTCCTCCTCTGCTGTCATTACAGAGCTCGTGTCAGCGGAGATGTTGGCAGGTGCGCTAGTTCTGGGCATCATCCTAACAGCTTTACCAGGTATCCAGAGCAGGTGGAGTGTGACATTTTCTAGGAAGGAGATCTGTGTGTGGGCAGGGACCACTGTCACTCTGCCCTGTCGCTATGACTACCCATCAGGCCACACTGTAAAGCGAGTCATGTGGTTCCGAGTGTCTGCAGAGGGTCGCAGGGAGTTCACCCACCACACTGACACAAACCAGATCAGTCTGTCATACCGTGGGCGCACACGCTACATTGGGGGCAGCTACTCCAGCTG…	Pundamilia nyererei B-cell receptor CD22-like (LOC102212656), transcript variant X2, mRNA	ENSDARP00000069477
solea_v4.1_unigene63100	19	1	8	12			-4.02265	0.0416015			TCTCGAGCGGCTGGGCTTACACGCCACGCTCAAGGTGCGCTGTCTCTCCAAGCTGCGGTGGTAAGTGTCCTCCCCCTCTGCATCATACTGTTTGGTGCCTCACGGCTAACACCGTGTGGTTGCAGGTTAATGCCGGTAGCGGCGTGAGTCTCTCTCTCTCACTCTCCCCCTATGGTTGTGCGGGCATCATACTCGGCAACAAGGTTTGTTTTCTTGTTTAATTGCCTCATTTAAAATATTGTTAGCGCCATAATTCAAGTGCTAATTTTGTATATTTTTTTTAAGATGAATGTTGGCCACCTGGCTGAGTAAAACGTGAACTGAATGACGTCACGATCAGCTGTCCCCTGCTGCTTTGTCTCGCTCTGATTCTGCCTGCCTTGACGTCATAACGTGTCG…	_
solea_v4.1_unigene5645	1315	82	2	5			-4.08607	0.00787417			GGGGGGACCCTCTGCTTTTCTTTTTTTTAATGATACCTAAAGGCAACCATAGGTGCTCACTTATAGTTGCAAAAAATAATGTGGAAGGGGCTGGCGCTCTTTTTTATTGACAGACGTGTTAATAATAAAAATTAAAAAAAACTGTTAACATGACACTTTTACACAGCAAGGTCACATGTGGGCATCTGATGGTTTTGTAATATGAGGTAACACATGCTCCTGCTTCAGAACACACATTAGAGTAATATTAGATTAACATTCATCGGGAAGCCACATGTAGTTTTGAAGAGAATATTAATCTTTGTTAATCAGTGTTAAATATGCACAAGCAACAGCAAAAAACACAGCGCCATGCTCATTGAGTAGTAGCAAAAGTCTTAATACCATATTTGCATCAAA…	Lates calcarifer hepatitis A virus cellular receptor 1 homolog (LOC108885470), transcript variant X2, mRNA
solea_v4.1_unigene33007	21	1	25	25			-4.16531	0.034259			GGATAAGGGTAAGGAGAGGTCCTGCCTGTGTCAGCGGCAGCCGTCTGTCCGTGGATGCTCACCCTGCTGTAAATGGAGCCGAGGCTGGAGCTGGATGTGTTGATTTACCCAGACGAAGTGAGGCTCGCTTCTCCTGAGGATCTCAGGGAGTGGGAGCTGGAGACGGCGAGCCAGGTATCCATTCCCTGCACATTGCGACTCTTTGTGGCTCTTTACCCGTACAACCCTGCGGCCATGTCCCCCAACCACGAGACGGCTGCAGAGGAGCTTCCCTTTGTACCAGGACAGATAATCAAGGTGTTTGGAGACAAAGATTCCGACGGTTTCTATCATGGTGAGTCTGGTGGCCTCTCAGGTTATGTGCCAAGTAACATGGTCACCGAGATCCCGGTGGACGAC…	Lates calcarifer RIMS-binding protein 2-like (LOC108876086), mRNA	ENSDARP00000105734
solea_v4.1_unigene415219	21	1	10576	5411			-4.16531	0.034259			TTTCTCGATAATCAACAACAACCAGTGGTGAACTTTGAAAACAAGATGACCAAGCTTACTATCCTAGCAGGCTTGTGCCTGGTGATGTGCCAGCTGGCAACTGCCTCTCAGATGGCGTGCTACTTTACCAACTGGTCCCAATATAGACCAGGGACTGGGAAATACACACCCCAGAACGTAGATCCCTTCCTTTGCACCCATTTGATTTATGCTTTCTCGATAATCAACAACAACAACGAGTTGGTCACCTATGAATGGAACGATGAAACCCTGTACAAGGCCTTCAATGGCCTCAAGAGCAAAAATCCTGCCCTGAAGACATTGCTGGCTGTTGGTGGATGGAACTTTGGCTCATCTAGGTTCTCCATCATGGTCTCTACTCCAGCCAATCGTCAGACC…	Cynoglossus semilaevis acidic mammalian chitinase-like (LOC103386501), mRNA	ENSDARP00000067816
solea_v4.1_unigene117607	38	2	0	0			-4.16939	0.0207412			CGTTAAAGTTTTACGCAACAATGTCAAGAAATGCAAACTATTTAACAACCGCGAGATGCCAAGATCTTTTACCGAAGCAAAAATGCTAACAAAAAATAAGTTTATACAACATGTAGTCCCTCAGCTACTGGATTAACACGAAGAAAGAGAAGAAAGAAACCAGTTTGCCAAAGTTACCACTGTGTGATGCATCACCTCGAAATGAGCTGACACCTTTATAATCACAGGTTTTCTAAAGGGAAGTGTGAGGTTGATGAGGAGAGATGAAAGAAGGATGGAATGCACTCTGGGGTCAACAAGGGCTGGGCTGTTTTTCCTGATGTTTGACGGAACGGAAAATGAAATGGTTCGGACGACAGAGGAAGACAAAGACGTGACGGTAGAGGAGTGAAGGACACT…	Sparus aurata four and a half LIM domains protein 2 (FHL2) gene, promoter region and partial cds
solea_v4.1_unigene8060	22	1	12	15			-4.23168	0.0312561			TGGTGGTCAGGTGTCACTGCAAGCAGATAGCCCACAACTATGAGTACAGTGCAGGGCATGTGGAAAAACCAAGCTGTCTCTAAAGTCAGTGACATGTCCAGAGGTGGTAATAAAGCAGATAAGGGCGATGACAAGGCGGAGTTGTGTGGCCGAGGGAGCTGGTGGCTGAGGACAGTGAAAGACACGCCCAACCCTGGTGTCTATCACATTCGTGACTTCATCGAAGAAGCAGAGCTGAACCCTGTGAGGAAGACCTATGGGTTCAAGAGCGTGGGCAGAAAAGTCCAGACTCTGGAGCTGTGTAAGGGCGATCTGCTGCTACCTGGGGCCTATGAGTACACTGACTCCACCCAGGAGGCTCTGATGCACCAGGCGTCCTACTCTTTCAGAAGCTGTCCA…	Lates calcarifer chromosome unknown C2orf61 homolog (cunh2orf61), transcript variant X5, mRNA	ENSDARP00000109836
solea_v4.1_unigene512244	79	4	36593	26744			-4.30522	0.0110098			CAGCCACAACATAGCGACATAGGGAACAGCTGGACTCCGAGATGAAGACGTTCGAGATGCTTGTCCTCTGTGTCACTTTGACCTTCATGTTACTGGGCAGCGTGGAGGGTGACGGTGAAACCACTCCACCACAGAGTTCTACTACTCCTCCTCCAACAACTCCTACTACTCCTCCTCCTACTACAACAACTCCTACTACTCCTATCCCTACTGCTACAACAGCTCCTACTACTCCTATGCCTACTGCTACAACAACTCCTACTACTTCTATCCATACTGCAACTACTCCTACCCCTGGATCCACAGCGCCCACGACTGGGAACGTCACTGCAACAACGGCAACTACACCGTATAACAGAGGGTGTGGAGTCTTTGGCTACTACAGTCAACTTCTGGTGC…	Lates calcarifer mucin-2-like (LOC108903121), mRNA
solea_v4.1_unigene33612	681	36	176	196			-4.31885	0.00566406			ATATATTGTGTGCTTGGCTGCATGAGAAAACAGATCTGGGACACAGTGGCTCACAGACGCCTCGCAGAAATGAACACGACTCTCTTCATTGGACAAGTCATCGGCCTTGTCCCCATCTGTGCTGTCCTGCTCTTCCTCCTCTCCAAGATGGTTTTACGCCACCGCTGTATCCATGTGCAGGGCGGTTATGGCTACGGTGTGCTGATAACAGGCTGTGATAGCGGCTTTGGACACCAGCTGGCTCGATGCTTGGACCAGAAGGGGTTTGTGGTGTTTGCCGGTTGCTTGTATCCAGACGGAATCGGCGCCATGAGCCTGTCCAGACAAAGTTCCAGTCATCTGAAAATCCTCAAACTGGACGTCACCAAGGATGAAGACATACAGCAAGTGAAGAAGACG…	Lates calcarifer D-beta-hydroxybutyrate dehydrogenase, mitochondrial-like (LOC108873097), mRNA	ENSDARP00000056885
solea_v4.1_unigene10137	26	1	7738	9474			-4.47026	0.0223215			CACAGATGAGCCCAGGATTCTCTGTTTGAATATTCTCCACCACACTTCAGTTTTGGACACACCTGCTGGGTCTCTTGCCTGCATGGATTTGGTGGAACAAAAAACCATGGAACAGGTTTGAATATAAAAATCAAGGCTGCACTGAGGATGTACTTAAACTGAATTTGGACAAAAAAAATCCAGGGTTACAGAGACTTATCCCGTCATTCAGCCATGATTCAAGTGGATTTGAGGTCAGTCACCCAGCCGGTAGGCATCATGCGAATAATGGCAACCATCCTTACTTGTGTGTGTTTCATACTGGTGGCAATCGCGGGACACAACCCATCGTCCTACTGGGTGTGGTGCATGTTCACCTGGTGCTTCTGTTTCTTCTTCACCCTTCTCATTCTCATTCTG…	Lates calcarifer myeloid-associated differentiation marker homolog (LOC108880526), mRNA	ENSDARP00000099185
solea_v4.1_unigene53287	32	1	24	13			-4.76732	0.0144784			ACACACACAGATGGACAGAGGGAGGCTGATGCTGCTAACACACACACGCACGCACACACACACACACTTAGCTACAGTGAAGCTAACTGCTGTTAGCATGCTGAAGAAACAAGCCTAACATACTCACACACACACACACACACACAGCAATGCAGTGTCGGGGGCTTCCTATTGGACGATGGACTTAGACCTTTGATAGACAGCTCACTGGGCTGGGCGGAGCCTGCAGGTTGAGGCGGTGATGTCAAAGCGAGGAGGGGGGCGGGGAAAGGGGGAGCGACCAGACGCCATGGCAACCCTTCAAGCAGCCAATGAGGAGCTGAGAGCCAAATTGACAGACATTCAGATTGAACTGCAACACGAGAAGAACAAGGTGAGTCGTCTGGAGCGGGAGAAGAG…	Lates calcarifer janus kinase and microtubule-interacting protein 3-like (LOC108891542), mRNA	ENSDARP00000040168
solea_v4.1_unigene45253	2884	86	4	1			-5.15043	0.00134868			CATCACTGGAGCGTCTAAGGGGGAGAAGCTGAGAAGACTCCTGTCCCCTCACTTTAATCAGTTCTATTTACCCCCAAGTTCAATTTTGGCCAAAACAGCAATTTGTGGAAATGTTGACTTTGGGCAGAGGATTCTGTATCATCACTGGAGCGTCTAAGGGGTTTGGTCGTTCACTGGCACATGAGGTGTCCCACTTGCTGGAGCCAGGCTCCGTCCTCCTGCTGGTGGCTCGCTCTGGGTCTTTGCTGGAGGAGTTGAAGGAAGAGATCTACAGCTTCACTGACAAACAGCAGCTGGCGGTTCACTGCGTCACAGCTGATCTGAGCACACGGGAAGGAGTGACTGAAACAGTGAGGGTAGCAAAGCAGGAAGCTGTCACTGAACTGGATCATGTGCTCT…	Lates calcarifer sepiapterin reductase-like (LOC108882372), mRNA	ENSDARP00000075873
solea_v4.1_unigene132568	11	0	0	0			-5.53506	0.0472323			TGCGCTTGGATCTTTTGCTGCTCAGAAGATAACAATTTGTGAGAGACAGAGAGACAATCTGCACAGTAGAAGTTTAAAAGACATATACCTACGTTTTCATGTATTCAACTTTAGCAAATACACTAAAACTAAAGTGACGGGTGTCAACTTTATGTAATGATGCTGCTAGAATGTCAATATCATTATTGAGAGATGCTTTCTGTCTATTTTTGCTGGAACTGCACATGAGAAATAGGTGAGGCGTGGACACTCAGAACTAGACACGGGAGATGAGCATGAGATGTGCAGTGTTAGTTTTATTTTGCTTTTATTACTGCATGGGCAGTGTCTTTGAGCTGACACTTGAGTTGATGTTTACAGAGTTTAGAGACCAACTTAATGCACAGCTTTGGGTTACGT…	_
solea_v4.1_unigene260666	11	0	3	9			-5.53506	0.0472323			GTTGCATATGTTATTGAATAATTAATGAGTGATGCGACTATAGCAACACATTATAATGAGAAATACATACGATTTACTGAAAAGACCAAAAAAACAAAAGTAAGGGAATATTTAAAAGTGATAGAAATACTTGTAAGTGAACCAATACACTATATTGATTGTAAAGTGGTGACAATATGTGCATTTTTGTATTGATTGCTGCTCTTGATGAATATCCAATTTTTCTCATTTTGTTTCCAGTTTTAAAAGAGTTAACAAAGTGAGCTTGTAATTCTACTGTAAGACATGTGTGTACTCAAATACCAAAAACCATACAAATACGTTGTTGTTGTGAAATTGACTTTTCAGTTTACAAAACATGAGAACGGTCGATAAAAAAAATAATATATGTATCAGCTA…	_
solea_v4.1_unigene469279	11	0	7	9			-5.53506	0.0472323			GTGACGACGTGTTGCCAATTATCACTCATTACGCTAACTGTCGCCGTGTGACAGTTTGAGTATTTGAGGTAACGTTGAGCTTTTATCTTTCGTACATCTACTTCTGTCAGTCGTCACTCCTAAATAGAAACTTAGATTACATTATCCTGTATCCTTACATCCATATTACAGTATTTCATAATGTGTATATGCAGTAGTGATTATACTCTTTACCCTGTGCATGCAACCTTACATTTGATCAAATCCAAGATTTCAATGTGCTTTAGCCGTCTTGTACTTCAGCGGTTGATGCAGTTCCTCCTACCGTGTAGCCTTTTCACACAGTGTCCCAGGACACCTATGATCCTAATGACTCGTACTGTCCGCCACTGTCCATGTTTTATTTATCATACCATAAAG…	Takifugu rubripes SUN-like 1 (SUNL1), chromosome 17 open reading frame 27 (C17orf27), transcription factor SOX9 (SOX9), and somatostatin receptor 2 (SSTR2) genes, complete cds; and ubiquitin-specific-protease-3-like protein (USP3L) gene, partial cds
solea_v4.1_unigene224650	12	0	327	787			-5.65799	0.0398523			GCTCAACTTGGTGCTGAAATGGTAATCTATTCCAACGTGACAAATCTGGTCACCCAAAAAAGAAATGAAAGGACAATAAGTAAACATAAAGAGAAGCCGGTCGAGTTGTTTGATTTTGGGTTTCTTGGCAGGGTTCTTTCTGGGGAGAGACCCTACTGGTGGGTTCATGAGACACAGTTCTATGGAGGAGGATCAGTCCCTCCTCTGCAGCAGTTCCCCATCACATGTGAGACTGGACCAGGAAGTCCTTCAGGTCATGCTATGGGGGCAGCTGGCGTCTGGTTTGTGATGATAACAGCGCTACTCGCTATTGCAAGAGAGAATCGATGCCCCCCTTTACTGTACAAATTCCTGCAGATCAGCCTGTGGATGCTGTTTGGCCTGGTGGAGCTGGTGGTC…	Lates calcarifer glucose-6-phosphatase-like (LOC108885148), mRNA	ENSDARP00000104907
solea_v4.1_unigene226671	12	0	0	0			-5.65799	0.0398523			TGTTGTCGCCACCATTCTGTTCAGGGGGACAGAAAACAACTTCAAGTCAAACCGAACAGAATGGTGGCGACAACAGACTGCGAAGAAAAGTCGAAGCCAATCACTGGACACAAGGTATCCAAACCACTCATGGAAAAGAAACGGAGAGCTCGCATTAACAAGTGTTTGGACCAGTTAAAAACTCTTCTGGAGAGCTACTACAGCACTAATATTCGGAAGCGCAAACTGGAGAAGGCCGACATCCTGGAGCTCACTGTGAAACATCTGAGGAACCTCCAAAAGATCCAGAGCTGCTCTGTCGCTGCTTCAGAGTTTTCTGATTACCAAACCGGCTTCCGCAGTTGTCTGGCAAACGTCAATCAGTACTTGGTCATGACAGACGCAATGAACGGGATGGAC…	Lates calcarifer hes family bHLH transcription factor 3 (hes3), mRNA	ENSDARP00000099080
solea_v4.1_unigene227560_split_1	12	0	53	55			-5.65799	0.0398523			ATGAACTCCTACTTAGATTATCCTGTGTGCAACAGGGGGGCAAATATATTCAGTGCCAAGGCCGGATATCACAATTTAAACCATGGATACATGTCGTCCAACTCGTGCGCAACAAGTGATAGTTACGCACCGGACGGGCGCTTAGTTGCAGCAACTTCTGCGCCCCACCAGACACCGAGCCTCCCTCTGCACCATCAAACACACGTCAACTTGGACCTGCAGTTTTCAACACCAGGGAACTCCATGTATGGGTCACCACTGGAGTACGGGCACCACCAGTACGGCCTTGCTCCCGAGCAGGACCGGAACTTCATTCATGCGCAAGTTTCACCCCTTGGAACAAATATGGCCCCTTACACCGGGGACAGTTGTGGGTCTGGAGTCGCAACGGGCAGCCAG…	Lates calcarifer homeobox B1 (hoxb1), mRNA	ENSDARP00000070641
solea_v4.1_unigene31921	12	0	87	68			-5.65799	0.0398523			TGTGTGTGTGTTTAAGTGTATGTATATATGTCTTCGAGTCGCAGCATCTCTGTGAGTGCGTAAGCGAGCGTGCGTAAAGACAGACAGACTCGAGCGCTTCATTTGGACACACCGGGGGACTCCTGCGCGCAACAAGAGCCCCCCATGGGTGCAATAGTGTAAGCGCAGGCGGCGGTGATTGGCCAGCGGTTGATCAGATGGTACACTTCCCCTCTGTATTCAGTGGCACCTCACAACCCCCCCTCTCAGCAAAAACCAAATCTCCGATAAAGTAATGGCAAAACCACTTGGACTATAAAAGACAACAAATCATATTCCTCCGGAGTATATACACCCCGTTGTCCACCCAATGAGTTCCTATTTTGTTAACTCAACTTTTCCCGTGTCTCTACCGGGAGG…	Lates calcarifer homeobox protein Hox-B6b (LOC108892025), transcript variant X2, mRNA	ENSDARP00000010277
solea_v4.1_unigene494868	12	0	2	5			-5.65799	0.0398523			GGAAATTTGGCTGGACAAAGCTGAGGTTTGCCTCAGCATGGGGCTCCATCAACAGGCTCGACAGCTCCTGGCAGAGGCTCATTTAGTAGCTAGGGAGCTTGGGGATCAGAAGGCAGTGGCAAGAGGTATTCTCAGTCTGGCAACTCTGGCTTGTGATGAGCAGAACCATGCCCAAGCTCTGATCCTGCTGAACAGAGCCAAAGCGCTTGGTGGGGATGAGGAGTTTTGGTACCAATTCGCTCTCACCAAGGTTAGAGCTGTTGTAGGCCAGAGGCACCAAGATGCACAAACTGAGGCCGATCAGATCATAAAGCAAGGCTGTGAGGCCCTGACGTTGGTCCTGGAGCAGCGTGCAAACAGAGTCCCAGAGCTCACATTCTTGATCACATCATTAGAGAT…	Lates calcarifer cilia and flagella associated protein 46 (cfap46), mRNA	ENSDARP00000108957
solea_v4.1_unigene67048	12	0	13	26			-5.65799	0.0398523			TACTCCAGGTCTTGGGTATTTCAGTGTCTTGTCTTCTCTCCACTTTTGAAGTGACTGTTTGCTTTTGCCTCAGTAAATCAACACTTGTTCACTAAGGCAGGTCATTGCCTCTGGATGGGGATGCGTTGCTGCGGCTGCTGCAAAATGAAGACACTCTGTTTGAACTTTGCCATCAGCTGTCTGTGGCTTCTCCCTTCAGTGGTTCAAGAAACAGACAATTCCTTCGAGTTTCACAACCAACAATGGAGGGAAGAGGCAGGAGGAAGAGAAGAGGCTGTGGGAGCCACATTGAAGGTTAAACATATGTCCAAAGATCTACAGATCATTGCCACCAAACACAAAACACCTGCTCATGGCTCACTTGGCCCGTATGGTTGGCCACAGAACTTTTCCCAAGCC…	Lates calcarifer neurexophilin-2-like (LOC108891674), mRNA	ENSDARP00000105484
solea_v4.1_unigene13310	13	0	6	5			-5.77127	0.0339916			AAAAAAAAAAAAAACTGACGAGTCCCAACAACTCTTTCTGCTGCTCGAATGTCAACCCAGTCGCAGATATACCAATTGGCCCCAGTGCTGATCCTACAAAGTCTGGGCCCAACTCTCCTTTAACCAAAACCCCTTCTTCATACAATGAAGACAACACCGCAGCTAAAATCTCCCCCTTTTTTTTCTTACTATCAATACTAAAGCCATAGTGGTCAGCGATCTGAATTAACTGCTCCTTCTTACAGCTTTTCACAAACTCCTCCGTAGGTGCCTTCACAAACTCTTCAACTGAAGCCATAGTGGTTTACAGGTACTCAACAGAATGCAACGTGTTAACCAATTAAATAAGTGTGAGGTAAAAGTTACCCATGAAGTATTTCCCCCTAACTGCCTAACCCA…	Neolamprologus brichardi leucine-rich repeat-containing protein 3B-like (LOC102776054), mRNA
solea_v4.1_unigene136660	13	0	21	16			-5.77127	0.0339916			TGTAAGTATATGCCAAAGCACTTTGTGTCAAAGTAATATATAAACTGTGCAGCATCGGATTCACAATAAGTAGGCGAGTGTCAAGAGGCATAAAAGAAAGTAAGTTTAAAAATGCCCTTAATGATTTAGACTTACATTGACTCTTTTTAGACTGCTTTGCTGTGTATATAAAAGCAACACTGTCTATATTTCCCAAATAATACATTTAAATAATTCCATTTTTTCCTTTTGTATTTACTTTAACACTATCACATTTAAGGTCAGCCACGTTTTGACACAGTCTTATTTATTAGAAGCGGACGTAGCGCCAAGTCAGAGCCTTAATATAGGTTTTAGTTTCAACATCTGCTACTGTGTTTACGTGCTGCTACTTCCACTTCTGCTGTGGAAGTTGCACCC…	_
solea_v4.1_unigene14521	13	0	7	8			-5.77127	0.0339916			TCTCTCTCAGTGTGTGTGTGTGGCTGCGCTGCATTTTGCGTGAAAGTGGCAAACAGTGAGGATTCCCCAGCGTCAGGCTTTTTCTTTTTTTTCCCCCAAAAAAAGGAGAGAAAGGAAAAAAAAGGAAAGTGTAGTTTGGGAGTTAATTTTGACTCAAGGTAGAGGTGAAGACATGGGCTCCGTTTCGAACCAGGAATTCCCAGGAGTGTGTAAGACCGAGGAGGACGAGGGTCCGAGCACCGAGGAGGACTCTCAGCCTCTCCGAGGCGTCGGTATGTGCAAGTGGTTCAACGTGCGCATGGGCTTCGGGTTCCTGTCCATGACCGACAGAGAGGGCGAGCCACTGGAGGAACCGGTCGATGTGTTTGTCCACCAGAGCAAACTGCACATGGAGGGTTT…	Lates calcarifer protein lin-28 homolog A-like (LOC108898704), transcript variant X1, mRNA	ENSDARP00000015591
solea_v4.1_unigene177403	13	0	0	0			-5.77127	0.0339916			CGTCTGTAGTTTCGCATATGCCGATGCGTTGCAAGCTGCCTCCTCTGTGTTTTAATCACAAAACATTAGGAAAAAAAATTTAAGTTTGATTCATTGTGGTCAAAGGACAACTTTAATATGCTGATATTGTCGCAGTGAGGGTACACTCTTGTCTTTCTGACGGTAGAAAACCGTCATGGAGCTTCTCAGATTGATAGGTTGTGTGGATTTTGAAAGGTTGAGGCCACTGTTTTGTGTTTGGCACCTGCTTGTGCTTTTGCTTAAGTTGTAAATGATGTTGAATTTCCATTTCAGGTCTTGCCAGTAAATTACTTGATTGTTGATTAGTCATTTGATTACGATTTAAAGCAATATTTCTATAAATTAATACATAATCGTCTCACCCAGCCTTGAAAATAT…	_
solea_v4.1_unigene183505	13	0	1	2			-5.77127	0.0339916			TTCAAAAGGCCTGGGACGAGTCCGTCTCTTCAGTGTGTGAGAGACAGACTCGTCCCAGGCCTTTTGAACCATGAAGCACTGTGTGTGGCTGTTGCTGGCGTTGGGACTGGTGCACGTTCACGGTGCACCAGTGGAGAGCGTCGGCCTCGAGCAGGGTTCGTGCACTGACGCGTTTGCCCTGAGTGCTGCGAAGGAGGCCCTCACCAAGATCAACCAGGACCGGCAGGACGGCTACATCTTTGGCCTGCACCGGCTGTCCAACGTGCACATGGAAAACCATAAAGAGACTGGTGTGGTTTTCTACCTGACTCTGGATGTTGTGGAGACCAACTGCAGTGTCCTGAACAAGAGGCACGACAAGAACTGCGAGGCTCGTCCCATCGACAACACACCGGTTTA…	Lates calcarifer uncharacterized LOC108879532 (LOC108879532), mRNA	ENSDARP00000070561
solea_v4.1_unigene230814	13	0	27	51			-5.77127	0.0339916			CACACACACACACACAAAATGAAGAGATTATCATTACAACCAAACAAATCCTATGCTGTTGTTTTTGTAGATTTTAGATTTAATATCCATTCATGTATTTTTGTTATTTGTGATAGTTTTTGTTTTTTGTTTTTTTTCTAAATCATAGGAAAGCAGTGTTTACCATGTTACGAACAACCATGATCCACCAAGGGTGTTCCACTGTGTGTGTGTGTGCTTCGTGCATGTGTGTGTGTGCGAGTGTGTGCGTGTTGAGACATCCAGGCGCACCTACAGTATCTTTAAAGTCACTTCTCATCAGGAGCCCTTTGCTTTGTTTTAGCTCCACGCGATGCTACAGGAGCCATGACTACTCTTCAGGTGTGCTGCCACATAGTGATCCCCACAATCATTCTTGTT…	Oreochromis niloticus SRY-box 5 (sox5), transcript variant X12, mRNA
solea_v4.1_unigene419226	13	0	0	0			-5.77127	0.0339916			GGGACATTTGTGGATACACACTTCACCAGGAGACAAGATAACTCACTGTTGTCTTCACTTCCACTTCAGTCTGAAGACGTTTTGAGGACAAAGAGGCTCGTTTTGTTTCTCAGTGCTGATGTGAAGCTGCAAGAGGTCAAAGGGTAAGGACTGATTCTCTCACATTCACCTGGAGCAGGAGCCTTTAAACAGGGGCAGGTCTCAGCCATGGAGGGCGACTGTCTCAGCTGTATGAAGTACCTGATGTTCATCTTCAACTTCTTCATCTTT	Lates calcarifer tetraspanin-18-like (LOC108894296), transcript variant X3, mRNA
solea_v4.1_unigene102615	14	0	2783	3635			-5.8763	0.0292706			CCCACGTGATGCATTAACCATTATCAAAAAGGATCCACCTATTTTGCACTTAAACTTGCTGACATTACATAACAGAACACAGACATAAATGAGCTACTGATAACTGCAGTTTAGGTGGCATAGGTCACAGTAAATATCTCAGTGCGACTTCCTAGGACACTTAGTAGAGGTGAAGGACTCGGAGGGGAGTGACAGTAAACAGGAGACCGTTTCAGAAAGGACACAGCTGTTGTTTCTTTTGCAGAATATACTGTGTATATATAAGACGGCAACCAACAACTGCTTGGGAAAAAGAGACTTAACTGCGACATTTTCCAGTTCTTTTTTTTAGTGAAGTTTACAAAAAGCCATCATGAGGCTGAAATTACCAAACCCAGGGCTGGATGACCGGATCCCGTC…	Rachycentron canadum neutral amino acid transporter B(0)AT1,SLC6A19 (SLC6A19) mRNA, complete cds	ENSDARP00000012748
solea_v4.1_unigene109213	14	0	2	5			-5.8763	0.0292706			TTTCCTCTAATGATTAAGCCTGGACGTCTGCCGTAGCCGTTCACTGGGCTCAGCACAAGCTCGAGATTTAGAAATCCAAATCCAATATTCCACCAACTCCTCACAGAGTTTGTCCTCGTGGTTCCAGACCAGATATGTCCAAATCCCGGCCCGCAGTCCAGTCACGGCCCTCTGTCAGATTTTGTTCTGTTCTAGACCAGTGGTCCAGATGTTACCTTCAGACATCCTCCCCTCGCTCTTTCTTCGTTCCTCCAGGACACAGCTCTTCCAAGACAGTCCTCAAACTTGGTAGTCCATGTTGGAGGTTGTCCCAAACAAGCCTCATCTAGATGTCCTGGAGATGTGGGTTTAGAATTCATCTTGGATTCTGCATTGGTTGAACTACCTCTTGGCCCACAG…	Gasterosteus aculeatus clone BAC CHORI215-196J14 genomic sequence
solea_v4.1_unigene514931	14	0	3	14			-5.8763	0.0292706			CCCCCCCTTCCTGCTCACAAACTCCACTGCAATTGCCATTCCAGGTAGACATTACTATCAGAGACACATATAGCACTTAACCCGCCCTGGTTTACCGAGGAGGAAGCCGAAAGGGAAGGAGGCGGCAGCTACATTTGCTGTAAAGAAAACCTGGGCCACCTGGATAGCTGAGACACCTGTTTGAGCTTCACTGGAGAATGTAGCTGCAGCCCCCTTGGAGAATGTAGCTGCAGCCCCCTTAGTCAACACGCAGGAAACCGGCCACCATGGGAGAAGCTCAAAAGGGCTTACTCTCTGTCGTTGAGAAACTGAAGGGAACCACAGAGCGGGAGGTCAGGATAGTGCTCCTGGGGCTGGACAACGCTGGCAAGACCACCTTGCTCAAGAGCCTCGCCTCCG…	Lates calcarifer ADP-ribosylation factor-like protein 3 (LOC108899205), mRNA	ENSDARP00000028911
solea_v4.1_unigene613343	14	0	7	7			-5.8763	0.0292706			TCGTCTTCCTCTGTGTGGACACGAGCTGCAGCGTCTCTTCTGTAATAACTGGAGCATCGTCCAGCTGTCCTGCGTGGAAACCGTCACCATCAACAAATCCAGTCAGTTCTTCATCGTCATGTCCATCTTTGTGCCGCTCTTCTTCGTCCTGTACACGTACCTGCGCGTTCTACTGCTGTGTCGCCGCAGCTCGTCAGACTTCAGGAGGAAGGCTCTGCACACCTGTCTCCCTCACATCGTCACCTTCCTCAACTTCTGCGTCACCGTGTTCTGCGAGGTTCTGCTCAGTCTCTACAGAGTGGACCAGGTCAACGTGTTTGTGGTGGCGGTTCTGTCTCTGGAGTTCCT	Cynoglossus semilaevis olfactory receptor 10J5-like (LOC103391544), mRNA	ENSDARP00000115564
solea_v4.1_unigene128191	15	0	19	11			-5.9742	0.0254192			GCTGGAACCACTCCTCCTTGTCTCTTCCAGAGCGACCAAAGAGGTAGAGGGTGACAGGAAGCTGGTGGTCCAGTGTGACGTGTCTCTCTGCCCTTTCTTCATCCTCTTGCCCTTCAACCAGGATCTCTTCTCCCACCTCCCCCTCAGCCAGAGTGATGCAGATGGGATACTTCTTGTTCCACACCCTCTTACAAGCCAAAGCAGGAGGCAACAAAGACACCTTACTGTTTGCCAGCTGATAAGTGCGCGAACGCAAAAACAATGCCTCGTGGGGCGTCTCGTCGAACGTCGCCCACCGAGGGATGTTGGCACGTGGGTATGCCAGGCACAGCCGGCTGCCCTCCAGTGTGACATGGACTGAGTGTGTGACCGAGGGGTGGAACGTCTCAGGGTCGTAGC…	Lates calcarifer testis-expressed sequence 2 protein-like (LOC108879832), mRNA	ENSDARP00000102508
solea_v4.1_unigene419278	15	0	0	0			-5.9742	0.0254192			CAAGCGCATCGCCGCCCTGCCCGGCTACAACTCTATCCACCAGAGGGCCAGCATGAAGGGGGCCATCACACTCACCATCCTGTTGGGGATCTTCATTGTCTGCTGGGCGCCCTTCTTCCTCCACCTGATCCTGATGATCTCCTGCCCGCGGAACCTCTACTGCGTGTGCTTCATGTCCCACTTCAACATGTACCTCATCCTCATCATGTGCAACTCCGTGATCGACCCGCTCATCTACGCCTTCAGGAGTCAGGAGATGAGGAAGACTTTCAAAGAGATCATCTGCTGTTGCAGCCTGAGAAACGCATGCAACAGCATCTGCTCTCTGACGGGTAAGTACTGACAGACACTGACTGAGAGCACCAGTGACAAGAAAGTGATGCTGGAACATAACTGTGG…	Cynoglossus semilaevis melanocortin receptor 5 (LOC103388888), mRNA	ENSDARP00000040072
solea_v4.1_unigene69004	15	0	4025	2287			-5.9742	0.0254192			TGACGTGCTCAAAGGTAACAGCTACAAAGTCAACAATCTTCTGGACGACAAGTACGAGCCTCGCGACCCTGACGATGTCGTGAAAGAGGCACGCAGCAGGATTGGCCAGAAGTACAGAGTCTTCATGTATAACCGCAATGACTTTGTGACAGATCTGCGATACGGCAAACCAGAGTCACGGGAGGTGAGGCGCACAAAGATCAGTGACATGCTCAACGGCGACAGCTACCAAGTCAACAATCTTCTGGACAAGAAGTACAAGCCTCGCAACCCTGACGTCATTGTGAAAGAGTCCAAGAGCAGGATTGGACCGTCAAAGTACGATGTCGCCGATTATAACTTCAAACACTTTGCGACAGAGATGCGATACGGCACACCAGTGTCAAGACAGGTAAATGA…	Lates calcarifer retinoic acid receptor responder protein 3-like (LOC108889161), mRNA	ENSDARP00000096176
solea_v4.1_unigene242691	16	0	3	5			-6.06587	0.0222418			CCCTGTGTTAAATATGGTGAGAGAGAGATACCCAGTAATCAATTGTCTCCATGTTTTCAGCGATGGCCCTGCAACTCAGTACAGACAGAAGGGCAACTTTTACCTCCTGTCAAAAGAGCCTTTTAAGAAAGGCTTCAAAGAGATCAGCTGGAACTTTTTTGAGGCCAGCCATGGAAAGGGGGCTCCAGATGGTGTTGGGGCTACCCTTAAAAGGTCAGCTGACAAAATAGTCCGCCATGGAGTGGATATCCCCAATGCAGAGGCCATGTTCAAGCAGTTAAAGAACACAGGGACTTCAGTGGAACTTTTTTTTGTAAAAGAAGATGATGTCGAGCGAAAAGTCCAAGAAATTAGATCTGTGCCCCCACTTGTGCCAGTCAAAGGAACTATGAAAATCCA…	Oreochromis niloticus uncharacterized LOC106097067 (LOC106097067), transcript variant X1, mRNA
solea_v4.1_unigene64010	16	0	2	5			-6.06587	0.0222418			TAGTCAAATGGATATGCGCAATTATTTGGACACTGGCGACTCTGGCGACTGCGCCCACGTCCATTTTCTCCACAGTCAGCAACGTGACCGGGGAGAAGCTGTGTTTGCTGAGATTCCCGGGTGGACAGTACTCGCTGGCGGTTTATCACATACAGAAGATCCTCGTGGGCTTCGTGTTGCCAATGTGCGTCGTGTCCATCAGCTACATCATGCTGCTGCGCTTCGTCCGCAAGCGCAGCATGAAAACCAGCAACCCCAAGCGCAGATCTCAGGTCACCAAGTCCATCACCATCGTCGTGTTGTCCTTCTTCCTGTGCTGGATGCCAAACCAAGCCATCACTCTGTGGAGCGTCCTGGTCAAGATGAACGTTGCCAACTGGGACAGCGCGTATTACATCG…	Lates calcarifer relaxin-3 receptor 1-like (LOC108887873), mRNA	ENSDARP00000090874
solea_v4.1_unigene3267	2155	32	4	0			-6.1491	0.000271905			CCATGCAAAGCCTGATAAACCGATGATTAAGAGAGACCATGTGAAAGCACATTTTATGGTTAGATAAGGAATAACCAGGGAAATGAATTCATTAAATTGGTTGTGTGATTCAGCAACTTTGTGTTGGATCAGATGACACCAATGATCGTGAAGTGCAGAGCAGACACTTTGTCATTCGGCCTCATGGAGCGGGTGTTGGGTGGTGTCTTGGCACTTGGAGTGCTCGGTCTGGTCAGTGGTTATCCCTCCGGTGCTCCGACTGGTGCCTGCGAGGATATGATTCCTCGCCACACTGGGGTAAAGCCTCAGCATTCACCAGCTCCCTATATTCTTCTCACCAACTCCAAGACATTTAATCCGGGGAAGCCCATTACAGTGACCATCACTGGACCGGAGTAC…	Lates calcarifer putative defense protein Hdd11 (LOC108878072), mRNA	ENSDARP00000122083
solea_v4.1_unigene102924	18	0	1979	1578			-6.2334	0.0154796			GACACTGTCTCCTGCTCAGTGGTCAGCTCTGGTCTTCATCCTGCTGTCATCAGAGGAACATCTGCATGTGTTTGATCTGAAGAAATTCTCTGGTTCGAGTGAAACGCTTCTCAGGTTACAGCTGGTGGTCAAAGCCTCCCTCAAAGCTCAGTATGTGAAACATTTCCAGGTCTAGCAGTTATAATACGATTGGGTATCATGCATACTTAAACCAGAACAAAAACCATCATGTGACTCCATATTAAGTAAATATTAGCAGCTGCTTCAGTTGTGTCCACCATCAGTGTTGACAGGGATGAACCAGTAGCTCAGTAACTGAGTTTGTCATCATCTCATTAACCTGTTACAGTAACACACATTGGATTGCAGTATTCTGGTCCTGATGGTTGATCAGAATCA…	Maylandia zebra protein NLRC3-like (LOC106674517), mRNA	ENSDARP00000125167
solea_v4.1_unigene53894	18	0	29	27			-6.2334	0.0154796			CGTGTGTGATGTTTACTTTGTACCATCATTGGAAAAAGTATCAGAGGTAAAATTAGACATTTATTCAAAATGTTATTGTCAGTGAAATCAAAAGGCCAAAATCAACAGTAAGTAGTCTTTTCATTCGCATGTTCATTACTACATCCTGACCTCTCGTGTCTGTGGCACTCAGCATATTTATTTAAGACATAACAAATACAGAATTTCACCACTCCCTCAAAACACCTTGACACTGTAGAGTTGTGTAGTCATTACTCTACTGTACATTATAACTAAATTATGCATTTGTTAGGGATTCATTTACATTTAGGACATTGCGTGGTATTAGCTCATATTTAACACCCCGACTGTTTTTAATTGGGTAACAGAGAATGTGACTATATCAAGCACTGGATGCAC…	Cynoglossus semilaevis sodium/potassium/calcium exchanger 3-like (LOC103390733), mRNA	ENSDARP00000102446
solea_v4.1_unigene54553	18	0	6	8			-6.2334	0.0154796			GTTCTTTGCCAGGGTCTTTAACTGGTGGGTCTGTGGAGTAATAGGTGAGCATCAAAGACACATTTGCTGACGCTTACTAAAGGAAGAGAAATTCTGATAAAAAATACTGACAAAGCATCTCAGAAACCCAGTATGCAAAAGCAAGTACAGGCAGAAGAGGTAGTCAATCCAGGTAGAGAGTCAATGCTTTTGACCCACCAAAACATTAATTTGTGTCAAATGTAATTTCCTTATGTTTATTGTGTTTTTAAAAAAGAACTAATTGTAACTTTAACATCTAAGTCTAAGTCATGTAGAGTCTTTTACCAGTGCGAGTCAAGCAAGTCTCAAGTCCTCCTATGTGTGACTTCAGTCAGACTCGACTCACGTGACTCGAGTCTATACACTACTTGATATGCT…	Larimichthys crocea XK-related protein 5-like (LOC104927041), mRNA	ENSDARP00000088653
solea_v4.1_unigene619577	18	0	0	0			-6.2334	0.0154796			TATCCCATTGGCTCGCTGTAGTATCAGAGCGATGTGATTGGCTGCCAGTGGATAATTAAACACCTACACAGTCAATGCACAAATCCAAGTGGTGGGATATATAGGCTGGTGCGTTGGCACTGCATGCAACAGAATCAAGAGTTGTTCTGCAAGTTGGGAGAAAGTCAACTTATTGTGTTTTGCATAGAGATTCATAGATATATTTATTTATTTTATTTACTTTCGCTGGGCAATTATCACTGAAGGGGACCATGGTTATGTTGAAGATCTCCGCTTTCCTTGTTGCCTACGCCCTGGTCATTTGCCAGATGTACTGCTCACAAGCCGCCCCTGCCAGACCAGGTTTAGAATCCATGTCGGGCCGAGTCACGCTCACGGACTACGAGGCGCGAAGGTTAC…	Lates calcarifer calcitonin related polypeptide beta (calcb), transcript variant X5, mRNA	ENSDARP00000073567
solea_v4.1_unigene78806	19	0	0	0			-6.31039	0.0138672			TGGGCAATTATCACTGAAGGGGACCATGGTTATGTTGAAGATCTCCGCTTTCCTTGTTGCCTACGCCCTGGTCATTTGCCAGATGTACTGCTCACAAGCCGCCCCTGCCAGACCAGGTTTAGAATCCATGTCGGGCCGAGTCACGCTCACGGACTACGAGGCGCGAAGGTTACTCAACGCCATTGTGAAGGAGTTTGTGCAGATGACAGCAGAGGAACTGGAGCAGCAGGCAACTGAGGGAAACAGAGCGTTACAGCACAGAAGCGAGCCTGCAACACGGCAACCTGTGTGACTCATCGCCTGGCGGACTTCCTCAGCAGGTCGGGAGGAATGGGCAACAGCAACTTTGTCCCCACCAACGTTGGTGCCAAGGCCTTTGGCAGGCGAAGGAGAAGCATC…	Lates calcarifer calcitonin related polypeptide beta (calcb), transcript variant X4, mRNA	ENSDARP00000073567
solea_v4.1_unigene354278	20	0	0	0			-6.38349	0.0124804			CAGCTCTCCTGCAGCAGCACTCCGTACCAGGTCGTGGATTTCCTCAACAAACTCTACACGACATTTGATGACATCATCGACAACTACGACGTCTACAAGGTGGAAACCATCGGAGACGCGTACATGGTGGTGTCGGGCGTGCCGCAGGAGAACGGTATCCTGCACGCCTCGGAGATCGCCAGCATGGCTCTGGACCTGGTGGGCGTCTGTCGCACCTTCAGGATCCCTCACAAGCCCAGCATGCAGCTGCAGATACGAGCCGGGATTCACTCCGGTCCACTGGTCGCCGGGGTTGTTGGTACGAAGATGCCTCGTTACTGTCTCTTTGGAGACACGGTCAACACGG	Lates calcarifer atrial natriuretic peptide receptor 1-like (LOC108892359), transcript variant X2, mRNA	ENSDARP00000125043
solea_v4.1_unigene254682	21	0	11	24			-6.45305	0.0112804			GAAATAATTATGAAATTATACTATTGTTCTGCATAATCGTCAGCAAAATACTAATTTCTGTAAAATGAATCGCATGGACACAAAATGATACAGTATACCTGCAAAGAAAGATGTTTTGTTGTTTCTTGCACCTCCTTCTCTAAATATTGACTAAAACTATTAAGAAAGGGTGGCAGCGACAGACCCAGTGTTTGTTGCCAAACAGACAGGTTTCTATGGGCATCTACTCTCTGCCAGTGTTGCTTCTTCTGAGTTTCAAATGTCATATTATCATTATTAATGCTATCGTTTCCCAATAACATAGGCTCATTAGCTAAATTCTCACGTGACATTGATTTTGATGTGAAGAAACAATTTAAAACAGACAATTCAGGTCAAAGTGATGAGTGTTTCATGGCA…	_
solea_v4.1_unigene183938	26	0	0	0			-6.758	0.00717879			GTTAGTGGAAGGTGATGCAAAGTCTGTGGATGAGTGAGTGGAGAGTTTGTCAAAAAGTTGTGCACATGAGCTGTTCCTTATCGCAGACAAGCAGGAATTATTTTCTTTTTTTAAATGGCGGAGGAGCTGTTAGTGGAAGGTGATGCAAAGGGCAATGGGCAACTCACAAGGTCACTGCTGGCGGTGGCTTTCCTGTCCTCATTCGGCAGCTCCATGCTCTATGGCTACAATTTGGCGGTGGTCAACTCCCCTGCACAGTACATCAAAGCATTCTACAATGAGTCGATTACAGAATCCTACCACTGGACTCCAGATGAGAAGTTCATCACCATCCTGTACTCCCTCACTGTGTCGGTGTTTGCCATCGGCGGCATGGTGGGGGCTCTGCTGGTGGCCAAA…	Lates calcarifer solute carrier family 2, facilitated glucose transporter member 5-like (LOC108875591), mRNA	ENSDARP00000069770
solea_v4.1_unigene334298	28	0	19	35			-6.86397	0.00611659			CAACGAGAAGCTGAAGAACAGTGTAGGTAATGGGATGCACCCGGCGTCCGCAGAGAGCACCTCTCCAGTCATCTCGTCTCCCCCCAGAAGACAACACTCCATCTCTTACCCTCACCATGGCAAGACCAGGAAGGGCAGCAGGGCCGGATCCATCGGGTACACCGCCTTCTCGCCCAGGCCGTCCATTTCTCGCCACTCCAGCATCGCCACCAACCCCCCCCTGGACCGCACCAAGGTGAAGGACTACCTCCTCCTGTCCGTGCTGGCCTGCTTCTGCCCCGTGTGGCCCATAAACATCGTGGGATTTGTTTACTCCATCATGTCCAAGAACAGTCTGGAGCAGGGAAACCTGGATGGAGCCGTGCGCCTGGGTCGCGTGGCCAAAATGCTCTCCGTGGT…	Stegastes partitus tumor suppressor candidate 5 homolog (LOC103372788), transcript variant X2, mRNA	ENSDARP00000110736
solea_v4.1_unigene13600	30	0	189	95			-6.96268	0.00526206			CACGGCCCCACAGTGGGCTCCAGTCCTGGACTTTCACACCACGGCGTCCCCTTACTCCTCCCTGGCCGCCCCCCACAGCTCCCTGGGCTCCCACTCCTTCATCAAGCAGGAGCCCAGCTGGGGAGCCACCAGTGACCCCCACCACCACGAGGCTGACCCCCACTGTGGCCTCAGCGCCTTCACCGTCCACTTCTCGGGACAGTTCACGGGCACTGGGGCCTGCAGGTATGGGGCGGCGTTTGGGGCTCCACCGGCACCCAACCAACCCCAACCTGTGACTGCTCCACATCACCACCAGCCCCCCAGCAGGATGTTCAGCAACCCACCTTACCTGACCAACTGCATGGACACGGCGCAGCAGGTGGCCCGCAACCAGACAGGTTACAGTGCAGTTGCATT…	Monopterus albus Wilms tumor protein 1(+KTS) mRNA, complete cds	ENSDARP00000029174
solea_v4.1_unigene77848	982	5	1	1			-7.63258	3.80178e-05			GTACAACTGAGCTTGCTTCATTGTATTTCATTGCACTGTTATCATCTCTGAAAGCAGAACTACAAGCCAGAATGGAGTATCACCATGCCTCAGAGATGAACGGAGGTGTGTCTGAATACCTGGTCATCGAGTCTAAACATAATTGTACGTGCAAACAGGAAAAGGAATCCAAGGAGGCTGCTGATTCCAAAAAGCTGGCTCTAATTGAGAACGCTTACAGTACCATACTGACTGGGCTCGGAGAAGACGTGGACCGGGAGGGACTTCTACGGACACCACTGCGTGCTGCCAAAGCCATGCAGTTCCTCACCAAAGGCTACAAGGAAACCACTCAAGACATTTTGAATGATGCAATCTTTGACGAAAACCACGAAGAAATGGTGATCGTCAAGGATATCG…	Lates calcarifer GTP cyclohydrolase 1-like (LOC108902755), mRNA	ENSDARP00000008311
solea_v4.1_unigene184373	62	0	0	0			-8.004	0.000973704			CTGGCCTTTATGATAATAGCCTGTCACTTGGTATAAATTGGACTGCAAGAGGAACCTCCACCAAACCAAACCTCTCCCAGCATCTGCACTACAGTAGGAAGAAACTATCATCTCTTCACCATGAGGACTCTGCTGCTGACCTCTGCTCTCTTCGCAGGACTGTTTGGCTCCTTGGTTGCCTTTGCTGTCCATGTCCCTCCTGGTCCCGTCCCTCCTGGCCCCGTCTACGCTTTCTGCAAGACCCTTTGGTTCTTCTCATCACCTTGTGCTGAAGTCAGCAGCACAATAGTGCAACAGATTCTAGAACTGAGTCCTCTGAATGACTGTCCTCAATGTCAATATACACTTATTTCAGCCACCCCTACGACAGTCATAGCCAACCACACGTCCGCTGATGGT…	Oryzias latipes uncharacterized LOC101160024 (LOC101160024), mRNA
solea_v4.1_unigene18004	124	0	0	0			-9.00119	0.000182966			TTTTTTTTTTACTGCTCAGCATCTCGCACTCTCACAATGCTGCGTAAATCCACAGGTCTGGTGTTTCACAGAAGCATCATTCCGTCCATCTGAGCCATTTGAGAGGTCTGCTTAAAACATGCCATACACAAACGAGCAGCAGTGATCTGGATCAGAGCCACAGCAAGGATGAATGCGTCCAATGAGTTTTATTACCATGAGGGGGAGATGATGGGTAACTCCACCTGGGCCTACAGCGACTACCACCAAAACTACACCTTCACCCCTCCACTCCTGCCAGGCAAGAGTACCACGCCCAAACCTGCAGCATGTGAGCAGCTCCACATTGCTATAGAGGTCTTTCTGATTCTGGGCATCATTTCCCTGCTGGAGAACATCCTGGTCATCACAGCCATAATC…	Paralichthys olivaceus mc-5r mRNA for melanocortin-5 receptor, complete cds	ENSDARP00000040072
solea_v4.1_unigene584207	611	1	1	0			-9.01203	1.24533e-05			CTGAAAGCAGAACTACAAGCCAGAATGGAGTATCACCATGCCTCAGCGATGAACGGAGGCGTGTCTGAATACCTGGTCATCGAGTCTAAACATAATTGTACGTGCAAACAGGAAAAGGAATCCAAGGAGGCTGCTGATTCCAAAAAGCTGGCGCTAATTGAGAACGCTTACAGTACCATACTGACTGGGCTCGGAGAAGACGTGGACCGGGAGGGACTTCTACGGACACCACTGCGTGCTGCCAAAGCCATGCAGTTCCTCACCAAAGGCTACAAGGAAACCACTCAAGACATTTTGAATGATGCAATCTTTGACGAAAACCACGAAGAAATGGTGATCGTCAAGGATATCGAGCTGTTTTCTCTCTGTGAACATCACCTGGTGCCCTTCTTTGGCAAG…	Lates calcarifer GTP cyclohydrolase 1-like (LOC108902755), mRNA	ENSDARP00000008311
solea_v4.1_unigene449069	6	1	0	17					6.14594	0.019594	TGATGGACTTTAACCTGGGCAGTGTTCTCAGTACTGTCATTGTAGATGGTAGCTTAGAGGAGCAGCTTCCAGAGCTTTGCAGGAAAATGGAGAAATGCCTGGACTACTGGATGGATTTTGTAGACAAGCAACGATCGCAATATTACTACCTTAACTACTACACAGCAGAACAGATTGTTTACCTGTGCAGCAAACTGACTCTGCAAAATGTGACCAATGTGGAGGCCCAAGTCCTAATGATGCTCTCATTTATCAAGCAAAATTGCACAGCCTCAGACTTGAGGCAAGTATGGCATGCACTCCAGTATGAAATCCTCACAAAACCGCAAGAGCAAAATGAGAGCATCATTAG	Lates calcarifer E3 ubiquitin-protein ligase rnf213-alpha-like (LOC108902628), mRNA	ENSDARP00000110447
solea_v4.1_unigene327347	1633	1119	0	14					5.87019	0.0292706	AAATAGGGTAAAGATTTTTTTTTAATTTGTCCATTTGTGTGTGTTTTTTTCTAATTAAGTAACAAAAAAATACACTGTTGATTTTCTTCTTTGTTACAATGAACACAAATGTTTTCATGTGCCTTGAATTGTTCATTCAAAAAATATTAAAACTGGATTCTGAAAAATGTGGGGTGGAATGTTTGTATTGTTGGCTGTCTGCGTGTAGAAATGATGATAAGTGCTCTTTTTGTTGTGATTCTGCGCCGCCACCACCTTATTAGCCGCCTTTCACCATTAATGATAATTTAAGATTATTATAGGAGGATGAATGGTTCATGTTTGGGCTGGTGTGATGGATTCTGCTGAGCCCAGGTGCTTTAATCTCCTCCACTTTTCTTTCTCTGACTCAGATTTGAC…	Lates calcarifer collagen alpha-1(XI) chain-like (LOC108884211), transcript variant X4, mRNA
solea_v4.1_unigene25734	180	133	0	13					5.76517	0.0339916	AAACTTTATTGATCCACCCTCTTCTTCTTCAGACAGTAAACGCAGATAGATCACATAAAATAAATACTGGTTGTTTTTTAAGCATAATTTATAGCTTTAATAACATTAAACAATCTTTATTACTCATTGAGTCTCTTCAGAAAAAAACTGATTGAATTATCACCCAATACATTGAATTAATATTCTACAAAGAGAGAGAGAGAGATCTATACTGTATCTAGAGATTTCAAATACAAATAAACAGAAAAAAATATTGCCTTGATCTACAGCAAAGACAAGTAACTACAAATCAACCACAGGCAGCAGCAGAGAGAGAACATTCAAACTGTGTTAGTGTGCTTTTGTCTGTTCATGATTGCTTTTTAATAGTTATGTGCAGCGTCTTGTGCAGCAGCATAC…	Lates calcarifer connector enhancer of kinase suppressor of Ras 2 (cnksr2), transcript variant X1, mRNA
solea_v4.1_unigene340327	60	81	0	12					5.65191	0.0398523	GTGGGTGTCAGGAAGTGTATGTGTTTGGAACGGGGCACCTTTGAAAGGCTCAGTTCACAAGAACTGTAAGGAATACTGTACCCTGACTGGATCAGAGCCAGAAACTAAATCATAATCGGGAGGAAGCTGGCAGTCGAGACGAGCTGGAGAGCTGAGACTGTTGGGTAAATGAACTGGCAGCTCTAAAGTCAGCAGGCCCCGTCCAGGCCTGGGGGGATTGTTGGGATGGGTCAGGGTCTTACTTTATTTCCAGGACACACTGGTGACACAGTAGCAACCACCAATCAAGAACAACTGGTATTTCATCGCCAGTGGAAAACGGAAGTATTGAATGTGTTACTGAGGAAACGGGACGTAACCGTGGGAGGCTTTAACTTCATGTTTACACTCACATGTCCA…	Lates calcarifer transmembrane protein 47-like (LOC108880231), transcript variant X3, mRNA
solea_v4.1_unigene498542	0	0	0	12					5.65191	0.0398523	CTCACACGGTCTGCTCTTAATCGGCTTATATGGGTCAAACTTGCATTCATTTAATTAATAGGTAATTATTGTATGGTGTATTTAATGCTCTATGCAATTTGTTAAATTCTACAGAAATCATATTTATTGTCCATTTTGTGAATTAATTAAAAGGACAATAAAGTAACTGTTGTCTACAGCACAATTCAGTTACCTTCTTCCAGTAGATAAGAAGGAAAAGCCCTCAGTTATTTTTCATCCCTGTTTATAGATTTTAAAATGATGCTTTATAAGCTCTCAATCCTCTTGAATGCATTTTATTGATCTGGTAACGGCTTAGCTTTCTAATAATGGAAGCGATTATGACCCTCTGCAGAATACTTGGTTTCCTTTTATCAACTCATAATGTTGCCATGATCT…	_
solea_v4.1_unigene34130	10	21	0	11					5.52898	0.0472323	TGCTAGGATACCGGGGATGTTGACGTGTTCACGAACCTTAAATTGTATGTAAGCCTTATTTTAAAGTGTGTAAAGATGTCCCACACAGATGGAGACCGCAGTGGACAGAAGTCAAAGGGCGTATTCTCCACTTTAGTGGCCGACGGGAGTTGGCTGTTCCTCAAAGGAGAGTATAAGAAGGCCATAGAGATCTTCACAGCGGCACTGACTTTAAAGCCTGACGAGAAGAGCTGCTATGTCGGCCGGTCCAAATGTTACCTGAAGATGGGGCAACCTGAAAATGCCCTAAGAGATGCTGAAGCTTCACTCAAACAAGACAAGACATTTTTTGAGGGATTGTACCAGAAGGCAGAGGCTTTATACTACATGGGAGAATTTGAGTTTGCGCTGGTGTTTTAC…	Lates calcarifer tetratricopeptide repeat domain 25 (ttc25), transcript variant X1, mRNA	ENSDARP00000106827
solea_v4.1_unigene84688	0	0	0	11					5.52898	0.0472323	ATTTATTCATCAGCTGTGGTTTCAATTTACTAATTAGTGAACTAATTACCTCAGTGGTTGCTAAACAGATTTAAATGTGTGCATCAAAAAAGGAAAATAATGTTGCCAGAAATTGAAAACCTGTTAATGTTGCCTCTGTTATTGTTATTCTATTTTCATATGTTTTGTTTTTATGCGTCTGTAAACTCTCTGGACCTCTCTGTACACCAGTGACACCTCAAGTTTGAGCAGTAGCCCCCCGGTGGGACGAGTAGGTACTGCAGGTGGACCGCAAGCAGTCATAGAACTAATTTAAAAACAAACTTTAGATTTTTCTTGTAATTAAGCTTCATATGCCACACATTTACGAGGACTGAACTTGGTATTATTAGAACTTCACATATTAGGAGAATCCAACTA…	_
solea_v4.1_unigene689467	68	37	1	43					5.17996	0.00763674	CATTAATAACTTAATGGTCAGACAGACCAAGACTATGTTCTGTACACATATACATATGCAGTTCCATGTATCACACATAGAGAAATGCTCACACCCAGCCAATCACTGTAATGAACCTGTGTATTTGTGCAGTAAGCTGAGTTTTAAGGAGCTGATCGAGCCATACAGGCTGAAAGAAGACGACATGGAGCAGGAAGCTGCAGAGAGGCTGAAGGCCCAAGAGCCATGGAGGATAACTGACAATGAACTGGAGCTCTACAAGGCAAAGACCAACCGTCAGATCAGGCTGAACGAGCTTTTGAAAGAGCACTCCTGCAACGCCAAACTGATTGTCATGACGATGCCATTGGCGAGGAAGGGCACAGTGTCGAGCGCTCTATACATGTGCTGGTTGGAAAC…	Lates calcarifer solute carrier family 12 member 2-like (LOC108881660), transcript variant X2, mRNA	ENSDARP00000111566
solea_v4.1_unigene6678	378	302	2	69					5.01447	0.00544072	GAGAGAGTCTGTGTGTCCTTTACGCAGATTACGCACAGGTCTTACGCAGTTTGCCGTGAGTCCTGGCGCATCAAGTACCAAGAGTTTACCAGAGGACAGTGAAGGAGTAAATGACTGTCAAACTGGCTGAAGCTGTGATTTTTATCTCTAAATGTTTGATTTCTGCCTCCATTTCTTTGACTTATCTCTCTGTGACTCCGCGGATCCGCGCGTCCTGTCTGACCGCTCGGATTTAAATGTCTGGACTTGAACTCAGTTGTTTGATTCGCGGTTACCGTTTATCTCTCGGTGCTTCAGTGATTATTCGGTTTCATTGTCGCCGGACATGTCGGGACAGAAACCGTCCCTGAAGAGCGGCGGCTCCGCGAGCCGGTTCCAGGTGGATGTGGTGACAGAATC…	Lates calcarifer solute carrier family 12 member 2-like (LOC108881660), transcript variant X2, mRNA	ENSDARP00000112045
solea_v4.1_unigene276099	6	1	1	30					4.6641	0.0165901	CTGAAACTAAATATGCTCAAATAGAGAAAGAATGTTTGGGATTGGCCTATGGGCTAGAAAAGTTTCACTGCTATGTCTATGGGCTTCCCTCTTTCACTGTCGAAACAGATCATCGCCC	Cyprinus carpio genome assembly common carp genome ,scaffold 000000182
solea_v4.1_unigene51500	3484	3507	90	1817					4.40653	0.00466384	TGACATCCACCAACTTCCCTGCTCAGTTTATTTGCACGCAGGGAAGTTGGTGGATGTCATGGAGATGGAGCTGCTGATGTGTGCTGTGCTGCTGGGTTTCATGCTGACAGGAAACGATGCACAGTCAGACGTCTGTGGTCAAGCTCCACTCAACACAAAGATCGTGGGTGGGGAGAGTGCGTCTGCAGGGGCGTGGCCATGGCAGGTGAGTCTGCACCGCTTTGGCAGTCACTTCTGTGGAGGTTCACTCATCAACAGCCAGTGGATCCTGACGGCTGCTCACTGTTTCCCCAGCACCAGCACCTTTGGTTTGCTCGTTTATCTCGGACGTGAATCCCAACAGGGTGTGAACTCTAACGAACAGTCTCGATCAGTGTCAGAGGTCATCAATCATCCAGA…	Cynoglossus semilaevis serine protease 27-like (LOC103393473), mRNA	ENSDARP00000019814
solea_v4.1_unigene434736	4	0	1	23					4.2843	0.0286089	TTGGTCGTCATGGTGACCGGCTAGCTCTTCTAAGCTACAGAGCTGCACCGCTTGAATGTGGTTTATCCCCAGCAGAACTGTTAATGAATCGCAGATTACGCACAACCCTTCCCAAGG	Danio rerio zgc:153522 (zgc:153522), mRNA>gi|115528067|gb|BC124690.1| Danio rerio zgc:153522, mRNA (cDNA clone MGC:153522 IMAGE:7117569), complete cds
solea_v4.1_unigene28722	19	29	1	20					4.08494	0.0376813	ATGGAATTCATCAGACTTTTGTGGGATAAACATGCTGACCATCCCAAAATCGAAGTTCTGGGTCCCGGATATCTTCATCCAAGAGGATGTCTCGGACAGTGGGAGCGTCGAGCAGTCTCCACTGGTCAGTTTGTACTCCACTGGTTGGGTGTTGGCAAAGGCTCGCCATCGGCTCACCTTCACCTGTCAGCTCGACCTCTTCCTGTTCCCCTTTGACGTGCAGAACTGCAACATCACATTTTCATCCATGCACCACACTGGTGATGTTCTCCAGTTGGGATCGCTGAATAACGCTGCTGTACTTTCGACTCTCTCTGAGACGTTAATGGTCACAGAGGGAGAATGGGAACTTGACAATTTGACCATTATTCACATCCCTTATACGTCCATAGTAACAGA…	Lates calcarifer 5-hydroxytryptamine receptor 3A-like (LOC108888588), transcript variant X4, mRNA	ENSDARP00000101572
solea_v4.1_unigene591880	831	1167	1	20					4.08494	0.0376813	AATGGAACAAGGCGGTGACGTGTATCCACAACGTGCTGAGTCAGCAGCGCTGGTTGGAGCACTACGGCGAGGTGGTGATCAAAAACACCCAGAGTGACGTCTGCACCTGCAAGATCACCTTCGTCAAGTCTCGATACTGGAGCTCAGATAACAGTAAGAACGAGGTCCAGGGTGTGGTTCTGGACCGGAACGGAGAGGTGGTCCATCGCTTCGGAGGCCTCTGGCATGAAGGCATCTACTGTGACACTCTTCCTACACCGAAGTGCATCTGGAAACCGAACGTACAGCCGGACGATCACTTCCAGTTCTACGGCTTCTCTCATTACGCCAGAGAACTGAATGAACTGACACCGGAGCTCAAGGCCGTGCTCCCCCCCACTGACACTCGCTTCAGACCAG…	Lates calcarifer oxysterol-binding protein-related protein 7-like (LOC108898547), transcript variant X3, mRNA	ENSDARP00000013230
solea_v4.1_unigene33221	55	41	2	36					4.08052	0.0232238	CGCAGGATATATAACAGTCTGGTGACAGATGGAGCTTTAACTTGCATTAGGTCAGAAAGAGCAGCGCTGCAGCTCACCACCTTGTGTGTCACGTTTAATCTCTTCCTCCCATCTCTGACAATAACACACACAGAGAGAGAGCGAGAGAGTGCAGTGTGAGGAGCGTGGATGAGTCGCATAGTCACTGCATGGGAGCGACACAGAAGGACACACGTTCAGAACATGTGTGGACATCTTCAGACTGACCTTTGTTCATTACTGTAGCCCTGCTCATTTGAATACACTTTTGTATCATCTCATTCTGTACCACTCCAGTAAAGCTGCCATAGAGGACGTGCTGGCCAAGAACTTAATCTGCATCCTTGATGTGGACATCCAGGGTGTGAAGAGGATTAAAGA…	Lates calcarifer guanylate kinase-like (LOC108881319), transcript variant X2, mRNA	ENSDARP00000074439
solea_v4.1_unigene333293	28	15	3	50					4.0225	0.0198158	ACCACTGAGCCACTCCACCCCGATTCAGTGCATGGACGCGCGCCGACCTCGGAGACGCACAGCGCACAGGATTTTGCGCACTGAAGTAGAGCTGAGCAGAGCGCACAGAGAGCGCGCACAAGAGGGGACAGCTGTCTCAGTGACTGCAGTCCTATCACTGCGAGACGGACACGCTCACTTTTGTACTACTTTGTTCAACTCACCGATGAGAACAGCCGCTCCGGATCGAGTCGAAGGAGATTTATCACGGCATTTTATGTAGGTTCGTCTTGACGCGCAACTTAAGAGGACTGTTGCTGCAGCTGAGACATTGTTTGCAGAGAGACCCACGCGTCCCAGCTGCTCAAGGGGAAATTCACACAGCGTCCCGAGACACGAGGACGTCCTTGGGAGTATTTT…	Lates calcarifer neurexophilin 2 (nxph2), transcript variant X1, mRNA	ENSDARP00000086634
solea_v4.1_unigene462740	939	1668	2	34					3.99863	0.0261426	AGAGGACGCCTTCTACAGGGCGCCACCCTCAGCGTGCGCCCTCGGTGGCAGATTCCATGGCGGAGTACTTTGATGCCAGCGAGGTGATCGTGTGTGAGAGCTCCTCAGAGGCCGAGGCTTCAGACGAGTCCGGCCTCAGTGACATCACCTGCACCAGCACCTCAGAGCCTGAAGAGGGACACGCCACTGCCACACTCAACTACAGAACCAGTGTGAAGGAAGCTCCTGAGAGACCCAGCCCACTGCCCTCTGACACAGGTCGTCGCACCACCCTCCCCGCTCCCTCATCAGACAACAGCCACATTGGCATCATGAACATCCTGTACAACAACATCGGCAAAGACCTGTCCAGAGTGTCCATGCCCGTCCTGCTCAACGAGCCGCTGTCTCTGCTGCAGA…	Lates calcarifer oxysterol-binding protein-related protein 7-like (LOC108898547), transcript variant X3, mRNA	ENSDARP00000013230
solea_v4.1_unigene160606	0	0	2	28					3.72072	0.0387234	CACATATGTGACGAGGTCAGTCTGTTTGGTTTCGGGGCTAACCAGTACGGAAACTGGTACCACTACTGGGATAAGACGTACATGGCTGGAACGGCCCGACACCCAATGATCCATGATCGAGATACTGAATATAAT	Lates calcarifer CMP-N-acetylneuraminate-beta-galactosamide-alpha-2,3-sialyltransferase 1-like (LOC108900349), transcript variant X3, mRNA	ENSDARP00000060482
solea_v4.1_unigene534004	5	30	692	8413					3.67823	0.0142372	TCTCCTCCTTGTGTTGCGGTTGATGAAGTTGTGATGAGTCATGATTGACTCAGCGTGTGGAGCGTCTGTATAAAAGCCAGCATCTCCCTGACAGAAGCCACCGTTCAAGAACCCCAGGAGTTCAGGTTGGACTTGCTCAACTGCAGCCATGAAATTCTCCCTCGTCGCCGCTCTTGTTGTAGCACTGGCCGTTGCTCACGGCTCTGAGGCCAAGTCACTGCTGAAGCAGGACGTCCAGTCCGAGGTGGACAGGGTGACCAAGCTGATCAGAGACATGTCTGCCAGCATCACTGCTGCAACCCAGGACATGGTGGAGAAGGTGAAGGTTCTTGAGTTGACCAACACTGCACAGACTTACATGGAGGACAGCAGGACCAAGATCCAGCCCCTGGTGGATAA…	Lates calcarifer type-4 ice-structuring protein LS-12-like (LOC108899515), mRNA
solea_v4.1_unigene45384	12	19	3	39					3.66601	0.0332791	ATTAAAAACAAAAACAAAACAAACAAACAAAAAAAACCCCCAAAACTTAACAAAAGCAGAATAAGGAACATTTGAAATGTTAATTGTTTAACACATATATTTAATAATTTAAACACCACTGCACTTACAATTCAAAGGGCATGTGATAAAAAAAAACATGTTAACAATCAACAAAATTATCAAAAGACATACATTCATGCCGTTACTGTGTTATTCCCTCAAGGACTTTTTTTTCTAATTGATGTAGCCGAGCTGTAACGTCACAGTACATATGGATTATTGTAGGCAGAGTACATTAAAACACAGTGAGTTACATATATGTCATTTGTGCTTATTGTACACGTGATTGGATAAATTATTTCAAATAACCATAATTTAGAGGAGTGTGACACTGTGTTT…	Lates calcarifer protocadherin-11 X-linked-like (LOC108878441), transcript variant X3, mRNA
solea_v4.1_unigene2828	2933	5594	8	91					3.54107	0.026514	CTTGTCTGACCGGCACATCATCAGTCAGGTGTGGCGTTTCTCTCCGTGTCCACACAGAACAGAGCTGAAGAGAGGTTTGCAGAGCACACGGATGCGGAAAGAAACAGAACCAGAAAAGAGACAGAGCGGCTCACTTAGGCTCACAACGAACCGGAAAGACAAGGGTCGCCTCATCAGTACAACAAGTCTTCAGAGAACGCACAAGAACTCATGTGGCAGCGGCTTGTTGAAACAATAGGTCGTCGTAGTCTGCCATGAGACAAGTTCTCCTCCGCTGAACCTCCGTCGTTTCCATGCAGCGATATCCTCACCACTTTTTTCCAATGGACCCCCAAGTATGTCCGCTTCCTCCAGGCAGCAGCAGCCAGTCCATGATCAGCCTCGACAAATCCCCGGCCA…	Lates calcarifer oxysterol-binding protein-related protein 7-like (LOC108898547), transcript variant X3, mRNA	ENSDARP00000013230
solea_v4.1_unigene181734	0	0	8	71					3.18411	0.0441927	TCATGGGCTCAACTTTTACCCTCAGGCCTTCCTAACCAGCCTCAAAAGACTGTGGTTACCTGTTACCAGAGCCTGCTGACACAGCTGCTGGAGGTGGGCCTTCAGCCCCTGGTTG	Lates calcarifer lactase-phlorizin hydrolase-like (LOC108887083), mRNA
solea_v4.1_unigene22698	86	58	15	131					3.1797	0.0389714	CCTGCAACTGCATCAAGTCGCCAATTAAACTGGAGTTTGAAAAGAGACAACAGGAGCGCCTCCTGTTGTCGCTGTTGCCAGCTCACATCGCCCGTGTGATGAAAGCTGAGATCATCCAGAGACTGAAGGGCCCAAACTTTGGCCAGATGGAGAACACAAACAATTTTCACAACCTCTATGTCCAGAGACACACTAATGTCAGTATACTATATGCTGATATAGTAGGTTTCACACGTCTGGCCACTGACTGTTCACCTGGAGAGCTTGTGCACATGCTGAATGAGCTGTTTGGCAAATTTGATCAAATTGCGAAGGAGAATGAATGTATGCGGATCAAAATCCTTGGCGACTGTTACTACTGTGTGTCCGGCCTGCCAGAGTCCTTACCAAACCATGCGA…	Lates calcarifer adenylate cyclase type 2-like (LOC108889001), transcript variant X3, mRNA	ENSDARP00000078699
solea_v4.1_unigene27096	125	32	81	672					3.12338	0.0342756	GCAATGTTTAAAGTAAGTATCAGTATGTTGATCAAGGTTTGAAGTAAGTATCAATGTTATTAGATCCTGAGAAAGGGGGATGTTCTGATATGATATGCAGAGTGCATATAATTGTAGTTCCGGACATGGCCACAAGGTGGACCTACCGATGTAAGTAAATACAAGGTCAACTGCATGAGTAAGCTAGTAGAACCAGGGACACTGAACATGTAACACACGGTTATCATTATGCTCGTTCAATAAAGTTGAGCACAAGCTCATTCTGGATTCTACAACGTTTATGATTCAATTCATTAAACAACACATGGTACCAGGAGTAAAACTTCGTGTCAAGCCACCGAAATAACCGAGGATGGAGACGTTAAGGCCACCGGAGGGACTGAAACTCGTCGGAAATGT…	Hippocampus comes uncharacterized LOC109516833 (LOC109516833), ncRNA
solea_v4.1_unigene546430_split_1	2	0	87	706					3.09178	0.0359364	CAGAACTTCCAGTCCCAGCTGAGCCAGAAGACCCAGGAGATCCAGAAGAACTTGGCTCCATTGGGAGAGGAGCTGAGGGCCAAGCTGGACGGCGACGCTCAGAACCTGAAGAAGCAACTGACCACTCTCTGGCAGTCCTTCACCAAGATGATGCAGTAAAAAGACAAACAAACCCTGAAGCTGTGTTAGGTTTAAGTTAATTTTCTCCTGCTGCCGCCTCAGCAGTGATGTTACCTCATTTTCTATGTTTTATATGCTCTCTCTGCATAAATGTCAATATTTATTTGTCTTGACTGTTTACATCTGTGTGACCTGTGAAAGAACAATAAACATTGACATTTATGCAGAGAGAGCATATAAAACATAGAAAATGAGGT	Solea senegalensis apoa4Aa1 gene, exon 3, 2, 1 and apoa4Aa2 gene, exon 1, 2, 3	ENSDARP00000109946
solea_v4.1_unigene183212	0	0	11	89					3.06194	0.0491331	CTGCTGTCCTCCATGTAAGTCCTGTGGGAGACGGAGGACATTCTGTTAAAAAGGGTCAGGTCTAATGCAGGGTTTCCCAGATGGAGGCCCTCATTTTAAAAGTGGTAAAACTGCGGCAACCAAATTCACAACGTAAATGAGAAGTAGAGCATATTTGCGTATAATGACATTTTTTGACGACAAAAAATGAATCACAATTTATACTTACTGTGCAGTGTTGGTCAACTCGTGCAGTGTTGGTCAACTCAAGAACCTTTTCACCTTCTCCACCATGTCCTGGGTTGCCAGCAGTGATGCTGGCAGACATGTCTCTGATCAGCTTGGTCACCCTGTCCACCTCGGACTGGACGTCCTGCTTCAGCAGTGACTTGGCCTCAGAGCCTGTGAGACCNCACACAC…	Poecilia reticulata type-4 ice-structuring protein LS-12-like (LOC103477577), mRNA
solea_v4.1_unigene16433	66	63	40	309					3.0164	0.0416812	AGAGGGGGAGGAGTTTTGCTCTCTGCTATAAAATGAAAAGTCCAGTGCTGATGCTGACAGTGACCGTGTGTGACTGTGTGAATGTGTGTGTGAGGAGAAGTCAGAATGGCACAGAACGGAATCTCAGAGAATGAAGAGAGAGAGCGAGAAGGAAACATGGCAGCGCTGCCTCAACCTGTCACTGTTCACCAGGTCACACACACACAGATTTTTATCAACAATGAGTGGCACACATCCTGCTCAGGAAAGTCGTTTCCCTCCTTTAACCCTGCGACAGGAGACAAAATCTGTGACGTGGAAGAAGCAGACAAAGAGGACGTGGACAAGGCCGTGGGGGCGGCGAAGGCGGCCGTGCAGAGAAGTTCTCCGTGGAGGAGAATGGACGCGTCCAGTCGTGGG…	Lates calcarifer aldehyde dehydrogenase 1 family member A3 (aldh1a3), mRNA	ENSDARP00000055592
solea_v4.1_unigene223904	376	842	35	263					2.97539	0.0443014	GGTCAGATCGACAATCTTACCCAGCTGGAGACCACTGCTGATGAGCTGCGCGCCTCCCTGGAGGGCAAGATTGTCGATCTGACCGATCTGCTGTCCCCATACGCCACCAAGATCCGCCGAACAGCTTGACGCTGTGGTTTTGAAAAGGCAAGGGAAACTGCTGGCCCTAAATACCAGACTGAGGGGTTTTAAGAGGGGGTTAAGAGTTACTGAGATCTCTTCATTTAAAAGCGTCTTGTGTTCCAAGAGCGTCTTGTGTTCAAGATAGGGTTCTTGTGTTCAAGATAAAGGGTGTTTTATTGTGAAAAGGAAGCATGGATGCTTTTTTACAGCGACAGCTTTCTCCTCATTTAATCAAATTTCTTTCTCACTGAACACACCCCCGGTTATTGCGGCACA…	Solea senegalensis apoa4Ba4 gene, exon 4, 3, 2, 1 and apoa4Ba3 gene, exon 1, 2, 3, 4
solea_v4.1_unigene67159	133	90	107	767					2.91357	0.0458729	CGGAAAATTTGAAAGGTAACTAGAGGACTTTATATTTTATCGTCGCGTTGTCTGCAATTACGGTGTCGTTTCGGAGGCCATCATCTTGTGCTGAAAGGTCTTGAAGCAGGTGATTAGTGACATCCTCTCTGTTCTGTGAAGGCCACCGTAGTTCCCTGAAGTGATTGCAGTGTACCTTGTAAGATGTCCTGGGAAGGGTTGGAGGCCCAGTGTCGCACAGCGAGGATCAAGTGTGATCAGCTTGGCGTGAACAGAGCCAACGTCAATGATTATGAGGTTGAGTTTCTCTGTGACTACAAGAAGACAAAGGTGGAGGAGTTCTACCTGGTAAAGTGGAAGTCATTTCCAGAGTCTGACAACACCTGGGAGCCCAAGAGAAACCTCAAATGCTCCAAACTG…	Lates calcarifer suppressor of variegation 3-9 homolog 1 (suv39h1), transcript variant X2, mRNA	ENSDARP00000072614
solea_v4.1_unigene52046	122299	133139	169	24					-2.72859	0.0668394	GGAGGACAAACAACAACAGCACCATCAGGAGGACAAACAACAACAGCACCATCAGGTGGACAAACGACGACAACAGCACCATCAGGAGGACAAACAACAACAGCAACATCTGGAGGAGAAACAACAACAGCACCATCAGGAGGACAAACGACGACAACGGCACCATCAGGAGGACAAACAACAACAGCACCATCAGGAGGACAAACAACAACAGTATCACCTTTGTCTACTACACCATTTGTTCACAAACCTGGGCCCTGCCAGGAGTGTTACTGTGGACCTAATAAAGATCCCGTCACTGGGTTGAACATGATTGGATGCCAGCCTGTTGTCTGCAACACCAGCTGCTCTGAGGGTTACGAGTATATTCCTGATCCTGAGAAGTGCTGCGGGAGCTGC…	Lates calcarifer intestinal mucin-like protein (LOC108894181), mRNA	ENSDARP00000124449
solea_v4.1_unigene27556	2775	3329	604	77					-2.89273	0.0477952	GCCTGATGCTGTTCTGCCAGCCCTGCTTGTTGTCTCGGTAAAATGGAAACCTCTCCATAATGAACTGGTAAATCCCGTTCAGGGTCACCTTCTTGTCAGGAGAGTTTTGGATAGCCATAGTGATGAGCGCAATGTAGCTGTAGGGAGGTTTGACCATATCCTTAGGCTGAGGCTGCGGGGTGTACGGTCCGTACGCACGGGCCATGCTGGCTGGGTACTGGTCATGAGCCGCATGAGAGTACATGTTCATGGGTGCTGGCATCCCTGTGTATCCTCCACCGGCAGCGGCCCGGTAGTAGCTCGGATCACTGCTGATGTACGGCACGACGCCCAGTGAGTTGGGGCTGGAGACGGAGTAGCGAGCCTGCATGTCTTCACCTTGATCCGACGACAATATAA…	Maylandia zebra LIM domain-binding protein 3 (LOC101469390), transcript variant X5, mRNA	ENSDARP00000109131
solea_v4.1_unigene49581	648047	739902	879	111					-2.90761	0.0464874	GGCAGCTTTGCCATAAATGGCCATCTCAGCGTCGGTACTCATGGTGTGTGGTAGTGGACCCTTGAAGACTCCTGCTTGTGTATTGTGGAAAAAATATTCTTCAGACGGAGAGGGTCAGACCTAAACCGCCACCATGAGTACCGACGCTGAGATGGCCATTTATGGCAAAGCTGCCATTTACCTCCGGAAGCCAGAGAAGGAGAGAATTGAGGCCTCAAACCAGACCTTTTGATGCCAAGACTGCCTGCTATGTGGCTGACGCCAAAGACCTTTACCTGAAGGCAACAATCCTCAAGAAAGATGGTGGCAAAGTCACTGTCAAAGTCCTGGACACTCAGGAGGAGAGGACAGTTAAAGAGGACGATGTCCATCCAATGAACCCTCCCAAGTACGACAAAA…	Haplochromis burtoni myosin heavy chain, fast skeletal muscle-like (LOC102294989), mRNA	ENSDARP00000051360
solea_v4.1_unigene45852	97789	84592	110	13					-2.98256	0.0476635	TTCAGCTCCTCCTCTCCCTCAAAGCCACTGCTGTTGTCCTGGTCAATTGAAGGGTCCTGGTCAATGACTCCAAACTGTAACAGTAACAGAGGTGCCTCCTGGGTTCCCACTCCAAACCCACTTTTGTTTCTTTAGGTTTGTTCTTTTTCTCTCGTTACTTCTTTCTTTGTTTCTCTCCAAACAGACCCCCCCGCGACTGCAGTGAGCAAATCCATTTGAACAAATCGTCTCTCTCTAGTCCTAGAGATCACCCCCCCCAAAAGGGCAAAAAAATGGCAATCTAAAACCTCCTGGGTGAGGCTAACATCACTTCCAGCCCCTTGACGCTTGCCAAAGCTGAGGCTCCTTCAACCACACAGCCTCCTCTTTTCCAAAGATCGGCCTGTCTGGCAAGTCTGA…	Lates calcarifer parvalbumin alpha (LOC108880784), mRNA	ENSDARP00000121670
solea_v4.1_unigene30739	1102076	1288083	1462	169					-3.03607	0.0378994	GTGGTGGAAGACTGGTGAAGCTCCTTTCTGTGGATACTGAGAAGTACACTCTTTTTCACAAGGGGAAGGGGAAGACCTAAACCGCCACCATGAGTACCGACGCTGAGATGGCCCTTTATGGCAAAGCTGCCATTTCCTCCGGAAGCCAGAGAAGGAGAGAATTGAGGCTCAAACCAGACCTTTTGATGCCAAGACTGCCTGCTATGTGGCTGACGCCAAAGACCTTTACCTGAAGGCAACAATCCTCAAGAAAGATGGTGGCAAAGTCACTGTCAAAGTCCTGGACACTCAGGAGGAGAGGACAGTTAAAGAGGACGATGTCCATCCAATGAACCCTCCCAAGTACGACAAAATGGAGGACATGGCCATGATGACCCATCTCAATGAAGCTACTGTCCT…	Lates calcarifer myosin heavy chain, fast skeletal muscle-like (LOC108901852), mRNA	ENSDARP00000051360
solea_v4.1_unigene440433	136986	162583	203	23					-3.05345	0.0425621	GAAGTATATGTGAGGAAGAGGAAAGGATGAGAGAGCACATTTTCTTATTATAGATTATAAAAATCTGCTGTCCACTGTGTATTAACGTTGGCGATAATGGTGTTCCTCTGAGTGGTACTTGGTATAACATGTTTGAGAACCACTGCTCCAGCTTCTTCCTGCATATGCATTAATAAATAATCTCCACTAGATGTCACTAGATGTGTGTTTTTAAGGGTTTGTCTTGCCTGCCGCTCCCTCTCACGCTGTCCCACAGAGCCACTGAACAGAGACACTATGGTACAAAAAGAGATTTTATTCACAGTGTTTCCCTTTTATTCGTTACAGAGGAAAGTCCAGTCACTGAGGTTGAGACAGCTTATGGAAAAAAAGAAGGTGATTTCATGGGCTGCAGGAAGG…	Lates calcarifer myosin light chain, phosphorylatable, fast skeletal muscle (mylpf), mRNA
solea_v4.1_unigene20453	9130	10400	107	12					-3.05603	0.0436576	TGGAGCGGCAGTTTTTTTTTCCTGGTGCACTGCAGCTGCCACAGCTTGGACACCAGTCGCCACAGAAACAGTTCAGGTGGGAAAAAAATTGCAGAGGAAAAGTCATGGTGTCGTCTTCAGTGCTACTGAACGTGCTGCGCCGCAGCTGCTCCATCGGCACCACGCGACCCTTCGTCAATGCACGGCGGTCGGCAGAACCCGCCAAAGCTTTAGAGCAGGTGGGCGGGGCTACGTCAGGGGTGATGGGTGTGCGGCGGGCCAGCGGATCAGTCTGTCTGGACAGTGACCGCTTGGTGACCTGGGACTCGTTTGGCATCTGGGACAACAGGATCGAGGAGCCAATACTGCTGCCCTCTAGCGTGAGATATGGAAAACCAGTTCCACAGGTCAGTCTGTCCC…	Larimichthys crocea protein phosphatase 1K, mitochondrial (LOC104932263), mRNA	ENSDARP00000103131
solea_v4.1_unigene47059	371	156	81	9					-3.06102	0.0460636	CAGAAGGGCTCATCGGCACCCGCGCGCGCCTCCATGTACGTTGAAAACAGGATGCTGCAGAAGGACATGGAGTCCAGCAGACTGCTCATATTATCAGGACACCTCAGGTTCAGCTGGACGCCAATGAAGAAGAAGAAGAAGAAAAGAAGAAAACATCCTGCAGGGTCAGCACCGGGAGGATGGCGAGGAGATCTCGCAGCACCAGGATGCGCCTTTCCCCGGATTCAGAGAGACAGACGCCTCCAGGAAGGACAGGTTCCCTGTGGGTGACCTGCAGTGCCAGACCTGGATGACCTGTGCGAAGCCCGTTCAGGTGCAGAGGAGAACGGCCTGCCAGAGCAAAGACAAGCCGCCTATTGTTGTCTACCCGTGGATGAAGAAAGTGCACATCGCTCACGT…	Lates calcarifer homeobox protein Hox-D4b-like (LOC108895165), mRNA	ENSDARP00000076791
solea_v4.1_unigene19640	44418	34602	56	6					-3.09664	0.0489034	CAGACACTTTTTTTTTTTGTCACAGAAGTCACACAGAGGGGGTAAGTCGACTCCCGCTATCTTTAAATGTCACTGTCGTAGAACACGACCTCCTTTGTCTGCATCACCAGCCTCATTTCTCCCCACTCTCTGCTCTTTCAGGAGCCCGACACACGTTTGCAGCCATGAATCCCAGAGGGGAAAAGCCAAAGTCGAAGATCTCGGCTTCTCGCAAGCTCTCGCTCAAGATGCTTCTCCTGACGCGAGCCTGTGAGGATCTGGAGCGAGAGACGCAGGAGAGGGAGGAGGAGAAAGTGCGCTACCTGGAGGAGAAGCTGCCTCCGCTGCAACTGTCTGGTTTGGCACTGGGCGATCTCCAGAATCTGTGCAAGCAGCTTCATGCAAAGATTGACGAGGTGG…	Stegastes partitus troponin I, slow skeletal muscle-like (LOC103374597), transcript variant X2, mRNA	ENSDARP00000092319
solea_v4.1_unigene440379	40452	36477	49	5					-3.15676	0.048369	GAAGATGGAGGGAGACCTGAACGAGATGGAGATCCAGCTGAGTCAAGCCAACAGGCAGGCAGCTGAGGCCCAGAAACAACTTAAATCTGTTCATGCACATCTAAAGGATGCTCAGCTCCAGCTTGATGAGTCTATGCGAGCTAATGATGATCTGAAGGAAAACATCGCCATTGTGGAGAGACGCAACAACCTGCTCCAGGCTGAACTGGAGGAACTGAGGGCTGCTCTGGAGCAAACCGAGAGAAGTCGAAAACTTGCTGAGCAAGAGCTGCTGGATGTTAGTGAGAGGGTGCAGCTACTGCACTCACAGAACACCAGCCTGATAAATCAGAAGAAGAAGCTGGAGGCTGACACTTCCCAGCTTCAGACAGAGGTAGAAGATGCTG	Lates calcarifer myosin-7 (LOC108874636), transcript variant X3, mRNA	ENSDARP00000123922
solea_v4.1_unigene415417	58386	48056	96	10					-3.15722	0.0387033	TGAAGAGTAGCAGGACACTAAGCAGCCACTGGAGAGGATGGAAGGAACCTGGAGGTTAGAACATGGAACAAACCATCAAAGACCTGCAGCACCGTCTGGACGAAGCTGAGCAGATCGCCCTAAAGGGAGGCAAGAAGCAGGTGCAGAAGCTCGAGGCCAGGATCAAAGAACTAGAAAATGAACTTGAGGTTGAACAAAGAAAGTCCAGCGATTCTATCAAGGGAATACGTAAATATGAGCGGCGAATCAAAGACTTGACCTATCAGACGGAGGAGGATCGGAAGAATCTCGCCCGTCTGCAAGATTTGGTAGACAAGCTGCAGCTTAAGGTCAAATCTTACAAGAGAACTGCAGAGGAGGCTGAGGAACAGGCCAACACTCATCTTACCAAGTTCCGCA…	Lates calcarifer myosin-7-like (LOC108874635), mRNA	ENSDARP00000066526
solea_v4.1_unigene22082	33521	37330	248	26					-3.16685	0.0352196	GTCTCTTTCAGCAGGGGTGATTACTGGTCTCTCTCTCCTGCTCCAGTAACTGGAGGCGCAAGTTCCTTCTTCACCAGCCTTAACTTCAAGTCAAGTGTGGGCTGTGTTCTGCTGCTTCAGCCATGGCACCTAAAAAGAACAAGGCGACCAAAAAAAGTAAAGGAGACATAAATGAAATGACCATAATGGTTGAGGACAGTCCCGCCAACAAGATCAATGGGTTAAATGCTCTGTTAGAAGGAGGAAATGGCTTTAGCTGCATTTCAACCGAAGTTAATGATTCGGCGTATGCCCCTAATCTTCTGGAAGGTTTAAGCAGCATGAGACATGAGAGCTTCCTCTGCGATCTAACGGTCTCCACCAAGTCAAAGTCATTTGACGTCCACAAGGTTGTCATGG…	Lates calcarifer kelch like family member 31 (klhl31), transcript variant X2, mRNA	ENSDARP00000111671
solea_v4.1_unigene323402	131415	175526	188	19					-3.21531	0.0351606	TGCTGCCGCCGCTGCTGCTGCCTGGGTGTCAGTTATCTTATGCCTCAGATTTCGATGGAGTGAAACTATAAAAGGTCACCGGGAGCACCGGGAAGATCACTGCAGTCGACTCGACCCTTGTCTGTATCATCTGTATCTGCAAAGCAACCACACCAGAGCTCAAAATGCCACTCACTGATATACTGGAACAGGGTAAAATCACTGCAGCCCTGGAAGAGTGCAAAAAGCTGACTCCTTTCAACCACAAGCATTTTTCAAGACTTGCGGTCTGACCGGAAAGAGTCATGCTGATGTGAAGAAGGTCTTCGACATCATTGACCAGGACCGGAGTGGTTTCGTTGAGGAGGAC	Nothobranchius furzeri parvalbumin alpha-like (LOC107376568), mRNA	ENSDARP00000055063
solea_v4.1_unigene72914	17990	30132	43	4					-3.27464	0.0453429	TTCAGTGGTTCAGCTTTACCAGAAGTCTTCAAACAAACTGCTGGCTCTCCTGTATGCTGCCCATGCTGGAACTGAGGAGGCTGCTGGCAAGAAGGCTGGCAAGAAGAAGGGTGGTTCTTTCCAGACTGTGTCTGCTCTTTTCAGAGAGAACTTGGGCAAGCTGATGACCAACTTGAGGAGCACTCATCCTCACTTTGTGCGTTGCCTGATTCCCAATGAAACAAAGACCCCAGGTCTTATGGAGAACGCCTTGGTCATCCACCAGCTGAGGTGTAATGGTGTGCTGGAAGGCATCAGAATTTGCAGAAAGGGTTTCCCCAGCAGAATCCTCTATGGTGACTTCAAGCAGAGATACAAAGTATTGAATGCCAGTGTCATCCCTGAGGGGCAGTTCATTGA…	Nemipterus virgatus MHC mRNA for myosin heavy chain, complete cds	ENSDARP00000051359
solea_v4.1_unigene187886	186	251	34	3					-3.3258	0.0494503	AACGACTTCAGAGAATGCCTGCTGAAATTCCTGAGGAGCTGCACTAAAGAGCCCTTTTTCCAGTCGGCTGAATTCCTCAACACTGGCAGCTACTTTGAGAAAGTCAAGATCCACAGTCCAGATGAGTTTGACATGATGCTGAAGCTTCAGTCTCCTGCACGTCTCGATATGAAGGAGCTCGACGGTGGCCTCTTTTACCAGCTTGACCTCGACCATCAGCCTCGCGGCCCCATTCAAGCCTTTCTGCTGGACAATGAGCGAACCCTCTCATCAAGCAAGATCCTGAAGACGATGTATCGCCTGGTCCGACAGTTCCTCAAGACCTACAAAGTGCCGGATGAACTCTGTCATTGGGAGGTAAACCGGAAGCGTCCCACTTCACCAGCCGTGACTTTGTCT…	Lates calcarifer cyclic GMP-AMP synthase-like (LOC108898898), mRNA	ENSDARP00000036480
solea_v4.1_unigene324295	6041	7467	1559	146					-3.33946	0.0244044	TGTTTCTCTCCCGCAGCCTCGGACTTTGACTGGTCCGCGAGCGCAGCCACACTCCTGCGCGTGTGCCTCTGACATCACCGCCTATGAGCGTACAGATATGGCAATGCCACCACCAGCGGCACCAGCAGCAGCGGCAGCACCAGTCCACACGGCGTAGTCTTCCCGGGACGGACAGAGCAGAGACATCATGTCGCACACCTGGTCGGCGAAAGACCACAAAAACACGAGTCAGCCCGCCACGGGTGGACAGGCACAGAAGCGGCCGCGCAATGACGTGGGGAACAAAGCGACGGTGGTGCTCGGTGCGCAGTGGGGAGACGAGGGCAAAGGCAAGGTCGTTGACTTGTTGGCGACTGAGGCGGACGTTGTCTGCAGGTGTCAGGGCGGTAACAACGCAGG…	Lates calcarifer adenylosuccinate synthase like 1 (adssl1), mRNA	ENSDARP00000046076
solea_v4.1_unigene474918	0	0	78	7					-3.3585	0.03227	AACATCACAGGTTATTCAAACATTTGTATCCAAACAAGAGGCTGATACCAAAGCATTATTTAATGGTGCATTACCCTATGTGTATTTTGAAAATCGGACCTTTTTTGCATACCTGGTGTATGCGCTATGAAGCGAAACATAATTTCCTTAAAAAAACGAGTTAACGGCTTCAAAAATATAACTAAAACATTGGCAAGGAAACACCAAACACAAATGGCATACAAGTGGCAGACATTTGACCCCAGCAGAGTGAAAACAGGCCCTGGTAAAATGTTGTCTTTACAAGTGATGGAATGGGGCTATGAGATGGCAGGGATCCTTCAGTTACCTGTTGACACCAAGGTATTAAATGTGAGATGGGCCAAACACAATGGAACTGTGTATCGTCCAGGTTTAGTT…	Oreochromis niloticus uncharacterized LOC109202178 (LOC109202178), ncRNA
solea_v4.1_unigene413111	27902	39244	35	3					-3.36731	0.0465456	TGGTGGCGTTTAGGTCTTCCCCCTTCCCCCGTGAAAAAGAGTGTACCTCCTCAGTATCCACAGAAAGGAGCTTCACCAGTCTTCCACCACACCGTCGGTACTCATGGTGGTTGGCCATAAAGGGCCATCTCAGCGTCCGGTACTATGGTGGCGGTTAAGGTCTGCCCCCAGAGAAGGAGAGAATTTGAGGTCTCAAACCAGACCTTTTGATGCCAAGACTGCCTGCTATGCAGGCTGACGCCAAAGACCTTTACCTGAAGGCAACAATCCTCCAAGAAAGAATGGTGGCAAAAGTCACTGTCAAAGTCCTGGACACTCAGGAGGAGAGGACAGTTAAAGAGGACGATGTCCATCCAATGAACCCTCCCAAGTACGACAAAATGGAGGACATGGCCATGA…	Lates calcarifer myosin heavy chain, fast skeletal muscle-like (LOC108901853), transcript variant X1, mRNA	ENSDARP00000051361
solea_v4.1_unigene429294	32	32	35	3					-3.36731	0.0465456	GGAGGAGGAATATGAGGAGGAGGCTGGTGTTCAAGAGGACGAGGAAGAAGAGGGAGAGGAGGAGGAGGCAGATGAAGATGAAGAAGAGGCTGAGGAAGAGGAGGAAGGAGAAGAGGATGAGGGTGAAGATGAAGAAGTTTCTCCTGAACCCAGTTCCACCTCCGAGGACGAAGACTCCGAGTCGGACGCACCCGTCGATGAAGACCTAACTCTCCCAGACGAAGACGATGAAAAAGACGACGTCTTCACCGACTCCTCAGACGTCAGCGACTCTGCACTCCTCTCCAGTGATGAGGAGGAGGAAGAGGAGGGCGATGATGAGGAGGATGATGAAGATGACAGACTGGCTGAAGGTGTCACTGACAGTGAAGATGAAGATGAAGAGCTGGAGCTGGAGCT…	Oreochromis niloticus triadin (LOC106096953), mRNA
solea_v4.1_unigene323693	37647	41114	57	5					-3.37389	0.0351574	TTTTTTTTTTTGTGCTGTTTCATGCTTTATTAAATCAATCATTGGAGAAAAACTCGAGGAGGCTGCAAAAATATTCAACGCTACAACTCTAACTTCAATCAAACCAAAACGCTGCGGGGCGACTCACCAGACCACGCCTCCTTCTAACGCAGCACAGGCTTTGTTCTCTGGCTGCAGCTCCTCTGCTCTCTGCGGCGCCCCCTGTCCGACAGGTGAACTCTCTACAAACTAACACACAAACACACTGCAGCCTCCGGGAGGGAAGCTCCGCCCCTGCCAACGAGCGCACAAAGGACTCCACTGTTTTTCTTTATTTTCTTCTCGTATTGTCAGGTGGGTGTTTTATGAGGGCGGAGCCAGAGCGAGCGGTTGTTGGCCAGAGGCGGAGCAACAAAACAA…	Lates calcarifer titin-like (LOC108874713), mRNA
solea_v4.1_unigene456894_split_0	64074	85783	90	8					-3.37775	0.0298445	AATAACGCGGCTTCACACTGTCTTGTCTTTCTTGATCAACCGAACCACCACTCATACCGTCTCGAGATGGCACCAAAGAAGGCCAAGAGGAGGCAGGCAGCAGGAGATGGTGGCTCCTCCAATGTGTTCTCCATGTTTGGGCAGAGCAGTCCAGGAGTACAAGGAGGCTTTCACAATCATCGACCAGAACAGAGATGGCATCATCAGCAAGGACGACCCAGAGACGTGCTGGCCACCATGGGC	Cynoglossus semilaevis myosin light chain, phosphorylatable, fast skeletal muscle (mylpf), mRNA
solea_v4.1_unigene423103	15	16	47	4					-3.40223	0.0375802	CGAGTTCACCTCCACATCTTCAGTTCAACAAATACGTCCTGACGGGATACCGGCCCATCTCCTCCGTGCAGGACTGCATCAGAAGCCTGTTTTACCTGCACAACGAGCTGGGAAACATTTACACCCATGGCATTCCGTTGCTCTGCTTCCTGGTGCTGCTGCCGCTCAACATCCCCTGGTCTCAGATCAGTGTCACGTGGCTGGGCGTGGTGCACTTCCTGGCGTGCCTGTCGCCGCAGCTGGGCTCCGTGCTCTACCACCTCTTCATGAACCACGAGGGGGGCGAGCCCGTCTACCACACCCTGCTCAAGCTGGACGTGTGTGGAATCTGCATGATCAACACGCTGGGGGCTCTGCCCATTGTCTACAGTACTCTACTGTGCTATCCATTCATCCGCA…	Lates calcarifer progestin and adipoQ receptor family member 4-like (LOC108880603), mRNA	ENSDARP00000098305
solea_v4.1_unigene591499	67528	84219	103	9					-3.4067	0.0280532	TGGATGAGGCTGAGAACCTCGCCATGAAGGGTGGCAAGAAGCAGCTCCAGAAACTCGAGTCCAGGGTGCGTGAGCTTGAGGCAGAAGTTGAAGGCGAGCAGCGACGTGGAGCTGATGCTGTTAAAGGAGTTCGCAAGTATGAGAGGAGGGTGAAGGAGCTGACATACCAGACTGAGGAGGACAGGAAGAATGTGACCAGACTTCAGGACCTTGTGGACAAGCTGCAACTCAAAGTGAAGGCTTACAAGAGACAGTCTGAAGAAGCTGAGGAACAAGCCAATACCCATCTCTCCAGACTGAGGAAGGTCCAGCATGAGATGGAAGAGTCTCAGGAACGTGCTGACATTGCTGAGTCCCAGGTCAACAAGCTGAGAGCCAAGAGTCGTGAACATGGAAAGG…	Lates calcarifer myosin heavy chain, fast skeletal muscle-like (LOC108902630), mRNA	ENSDARP00000088845
solea_v4.1_unigene31781	5456	6939	1509	126					-3.50461	0.018911	TGTTTCTCTCCCGCAGCCTCGGACTTTGACTGGTCCGCGAGCGCAGCCACACTCCTGCGCGTGTGCCTCTGACATCACCGCCTATGAGCGTACAGATATGGCAATGCCACCACCAGCGGCACCAGCAGCAGCGGCAGCACCAGTCCACACGGCGTAGTCTTCCCGGGACGGACAGAGCAGAGACATCATGTCGCACACCTGGTCGGCGAAAGACCACAAAAACACGAGTCAGCCCGCCACGGGTGGACAGGCACAGAAGCGGCCGCGCAATGACGTGGGGAACAAAGCGACGGTGGTGCTCGGTGCGCAGTGGGGAGACGAGGGCAAAGGCAAGGTCGTTGACTTGTTGGCGACTGAGGCGGACGTTGTCTGCAGGTGTCAGGGCGGTAACAACGCAGG…	Lates calcarifer adenylosuccinate synthase like 1 (adssl1), mRNA	ENSDARP00000028137
solea_v4.1_unigene323538	11153	10776	27	2					-3.52782	0.0483565	GTTTGTCTAATAAAGGTTTTCAAAGACAGTGAAAACCTTTATTAGACAAACACACACAGATGATGAAATAGATTGTTTTTCCATAAAGCAGAGACAGGCGATTGGTTTTGGTGTCTGTAAAAAAAAAACATGAATGTGGGAACACAACGCAGAAAGGGAGGGAGAGTGTTCAGTATGTTGACATCATCAACTGTCCATTTTGGGCGCCATTAAGGGAAACGGTTCCCTTAAATCCTCTCGCGCTCTTGAATGAGTGCTGTACAGAAACAGTGTGGGGAGGAGGGGGGACAGTAGCTGGTACTGTATCTCCTTCAGTGGGTCTGTTTGAAGTCACATGGGTCACTCCTGGTCCTTTTCCTCTCCGTGGGTAATGATGTGGACCAGGTTCTTGTAATCCAG…	Lates calcarifer myosin regulatory light chain 2, ventricular/cardiac muscle isoform (LOC108878787), mRNA	ENSDARP00000023685
solea_v4.1_unigene429220	16373	22225	27	2					-3.52782	0.0483565	TAGAACCAGAACCAGAGCCAGAACCAGAGCCAGTACAAGAGCCAGAACCAGAGCCTGAGCCTGAGCCTGAAGGTATGTGGAATGGAGGGGGGAAAAGGGCTATTCTCTCATCCTTTTCCAGGCGACAGGTGCGCTCCACAGGCTATAGCCACCCACAGAGATCAGAGATCACCATATCTGCTAATGCTAATGCTTTCTTCTTTTCACCTCTGGAGGAAATCAAATACAGTTTGTTTATGCAGCACTCCGCAAACTGGGATGTGATTTCTATTGTAATAAAACATGTGCTAATCTGCTCCTCTTCAGAGCCTAATGACAACCATTTGAAGGCCAGTAATCTAATACTGCAGCTCATGTTGAGGGCGGATATAAAGATTCTAAGTGGCTTATTAGCTAATA…	Lates calcarifer troponin T, fast skeletal muscle isoforms-like (LOC108902665), transcript variant X10, mRNA	ENSDARP00000105443
solea_v4.1_unigene584366	12764	12022	27	2					-3.52782	0.0483565	TCACAATAGAGTGCTTTTTCTTTTCCTGACTCACCAGTGTTGTTGCTGCTGCTCTGATTTCATCTCATAGTCAAGGTAATACAAGCTGTAACCATGTCTGAGGGACCGAGAAAACCAAAATATTCAGCAACACGCCGACTACATTTAAAGACCATTCTGCCACGCCGACTACATTTAAAGACCATTCTGCTGAGGAAGGCTGCTTCTATGCTGGTGGCTGAAAAAGAACAGAGGAAACACGAGAAAGAACGAGTTCTGAACGAGTGCTACCCTCCACTAAAGCTCTCCAGTCTGTCGGCACAGGAGCTGCAGGACCTTTGTAAAGACCTACATAGTAAGATTGATGTGGTGGATGAAGCTCGTTACGATATGGAGGTGAAGGTAGTCAGAAATGAGAAA…	Lates calcarifer troponin I, slow skeletal muscle-like (LOC108888535), mRNA	ENSDARP00000120205
solea_v4.1_unigene30318	1327	1533	550	43					-3.5946	0.0172225	CCAGCTATGTGGCCTTCACTGACACAGAGAGGCTCATTGGAGACGCCGCTAAGAACCAAGTCGCTATGAATCCCTCCAACACAATATTTGATGCCAAACGATTGATCGGAAGAAAGTTTAATGACTCTGTGGTCCAGTCCGACATGAAACTCTGGCCTTTCAAGGTGATCAGCGATAATGGAAAGCCCAAAGTTCAGGTGGAGTATAAAGGCGAGACTAAGACCTTCTTCCCAGAGGAAATATCATCTATGGTTTTAGTTAAAATGAAGGAAATAGCTGAGGCCTACCTGGGACAAAAGGTGTCAAATGCAGTCATCACAGTGCCAGCTTATTTCAACGACTCTCAGAGGCAAGCCACTAAGGACGCTGGAGTCATCTCTGGACTTAATGTCCTGAGGA…	Lates calcarifer heat shock 70 kDa protein-like (LOC108876426), mRNA	ENSDARP00000004394
solea_v4.1_unigene114448	332	313	29	2					-3.62998	0.0416099	CATGGCAAGATTATTTTCCATGTGATGTTGAAGGGGTCTTAGCTCCCTCAATTGTATTTTTCTGTTGCTTCCTCTTTTTACATTTTATGCCTCTGTAAATATTGTAAACAAAATTGCTGGTGGATATACATGTGTTGTCCCATTGAATCAGAGTGGAGGAATTTAAAACAGACAGTACATATATTACATTGGTTATAATGTTACTTGGCCTTGAGTCCATTTTATGTTCATTTATTTTTTGAAAAGTCAGTTCATCCTGGTGTCACTCTCTCTGCAATATCCGCTTGAAGCTCACAAATCAGCATACTTGAGATCATATCATATCCAGAGAACATATCAGTTTACTGAATGTTACTATAAGGCAGTCATTATAGAGGAATTACACTTAAAGTCAACCCT…	Larimichthys crocea sulfotransferase family cytosolic 2B member 1-like (LOC109139570), mRNA
solea_v4.1_unigene280040	27610	33697	30	2					-3.67847	0.0387234	GCCACATGAAATCACCTTACTTAAAGTGACGGCAAACTTTTGGTTTGTTTTTCTTTGAAAGAAACAACTGGAGGAGAGGGAGAGAAAGGGCCCGAAAGAAAAACATTCTGTCTTCGATCTCTTTCCCCCCGCTCCTTGCCCATGAGAAATCACCTTTTTTTTCCATAAGCTGTCTCAACCTCAGTGACTGGACTTTCCTCTGTAACGAATAAAAGGGAAACACTGAAAATTGCCTGTACAAAAAGAGATTTTATTCACAGTGTTTCCCTTTTATTCGTTACAGAGGAAAGTCCAGTCACTGAGGTTAGACAGCTTTTGTGGAAAAAGTGATTTCCAGGCTGCAGGAGAGAGCGGGAGAAAAGATATCGAAGGACTTGAATGGTTTCCTTTCGGCCCTTT…	Lates calcarifer myosin light chain, phosphorylatable, fast skeletal muscle (mylpf), mRNA
solea_v4.1_unigene15091_split_0	1305	917	544	40					-3.68251	0.0151814	GAGGAGGACGAGGAGGAGGCGGAGTCATGGGTGTATAAAGAAAGAAAGAACACAATCAGGAGGCCGCGAAACTGCGTGTGGAAGGGAACTCTACGAGCTCAGCATGGCGAATAAGATCATCAACAATGGACTGTCAGCCTTCATCCTGGTGATCTGGATGGGCATCAACATCTTCCTATTTGTCTGGTTTTATCTCTTCTACGATCTGGGGGATCAGTTTTTCTACACGCGTCATCTGTTAGGGTCGGCCTTGGCCTGGGCCAGAGCTCCTGCTGCTGTGCTCAACTTTAACTGCATGCTAGTGCTGCTTCCTGTGTGCAGGAACCTGCTGTCTCTGATCCGAGGCTCCTTTATGTGCTGCGGCAGAACAATAAGGAAGCAACTGGACAAAAATCTGTC…	Lates calcarifer NADPH oxidase 1 (nox1), mRNA	ENSDARP00000124747
solea_v4.1_unigene563144	253	213	127	9					-3.70821	0.0175689	GCCCGGCTATTTCTCAGCTGGAGTGGCACCCGTTCACCATGACCTCTGCTCCTGAGGAAGACTTCCTCAGCGTCCACATCCGCTCGGCTGGAGACTGGACCGACAAACTCATCGACATCATGCAGAAGCTGCCGGAGGGAGCGCAAGGACCAAAAATGGGCGTGGACGGACCCTTCGGCACAGCCAGCGAGGACGTCTTTGACTATGAGGTCAGCATGCTGGTCGGTGCCGGCATCGGCGTCACTCCCTTTGCCTCCATCCTCTGCCGGCATCGGCGTCACTCCCTTTGCCTCCATCCTCAAATCCATCTGGTACAAGTTCAAAGACTCCAACCCTAAACTGCGGACTAGAAAGATTTACTTTTATTGGCTCTGCCGGGAAACGCACGCCTTCGAGTGG…	Lates calcarifer NADPH oxidase 1 (nox1), mRNA	ENSDARP00000124747
solea_v4.1_unigene183676	41	32	88	6					-3.74632	0.0189486	GTGGTTTGGACTGAAGGAGGAGAGATGTTTGAGTTTCCATGCGCAGTGACCAGGGAGGTAAAGCACATAGCAGACTTCTACCCCTCCTCCTCCTTCAGTCCAAACCACACCGGGAGGCTTTTTTTTCTCAACATCAAATCTGACCAGAAGAACCCTTCCGTTTGAGGAAAAAAATCGTTATGCGATTAGATTTGTCTTTGTCGGAGGACAGAAGGAAACACTAGATACGACCTGTTGTTGACGATGATGGATTACTCGAAGGCGCAAATGTCTAGCTTATCCGAGGAAGGCAGTTCGGCTGGCTTTCCTCACTCCATTCCTGCTGGGGTGAAACTGGAGGCAATGATGGAGCATCTGCAGAGACAACAAGGAGCCAAACTGGAGATGAACCNNNNNNNN…	Lates calcarifer AT-rich interactive domain-containing protein 3B-like (LOC108876748), mRNA	ENSDARP00000094246
solea_v4.1_unigene571640	54382	73042	89	6					-3.76258	0.0184743	GTGAGTCCCATGTTGGCCACTCAGCCAGACTAGTTGAGCACAGCAGAGCACAGCAAGCCCTCTCTGGACAACATGGGACTCACACAGGACCCCAACTTCAAAAAGCTGCAGGAATGGTACACTGCCCACTCAACATGAGGCACATGTTTGAGGCAGACAAGGAGAGATTCAACAAGCTCAGTCTCACTCTGAAAACTGAGGAAGCAGACATTCTTCTGGATTACTCCAAGAATCTCATCACAGAGGACGTCATGAAGATGCTGGTCGATCTGGCCAAGTCAAGAGGCATTGAAGCTGCCAGAGAGAAGATGTTTAAAGGAGACAAGATCAACTTCACCGAGGGCCGTGCTGTGCTCCACGTGGCTCTGAGGAACCGCTCCAACACCCCCATCGTGGTTG…	Lates calcarifer glucose-6-phosphate isomerase (gpi), mRNA	ENSDARP00000014578
solea_v4.1_unigene440524	17091	23483	32	2					-3.77081	0.0337353	TTTTCACTAAATGATTGCAATTGGGCTGTTGCTAAATTGATATAATGAAATATGAACACTAGTTAACGACCAAACTGTTTCACTGTTCAATTCAGTGTCTTGTCATATGTCATATGTTAAAATGAATTGGATTTTGGGATATAATTAATCATTCATCACAAACGAACAATAAAATAATACAAAATCACATGAAAAATGATTTGTTTCTATAAAAATGAACAAAGTATATTAGTAATAACACATCAAATCACAATGTCACAACACAACGTGCAGTTTGGTCATCATAAACACCTTGATGGACACCATGAACCACTCAACACACAAGAATAACAGGTGATGTCTCCTCCTCTCCCTCTGCGCTCCAGACTACAGAGAGGCCTTTGGCCTGTTCGACAGAGT…	Lates calcarifer myosin light chain 1, skeletal muscle isoform (LOC108892748), mRNA	ENSDARP00000018197
solea_v4.1_unigene4661	19166	17165	47	3					-3.78994	0.0247537	TTTTTTTATTATTAGTCATTTATTGATGATTTGAATTTATTACAGATATTAAACGTCTTTAAACATGGCCAGCAATGAAGTTCCCAGGATGTTGAGTAAAATTACAGAGTAAGTTACAAGTAAAGTATATTCTTTAGATCCCCATTCTTCTTTTCTAATATGGATTATACAAACTAACGAAGCTGTGGCAATTAAACTATTTGTCTTTGATATAAATAAATAGCATTAATTTAAATGAATCACATTCAGCAGTGGAAAAAAAAAATCATTCATTACGTTACTAAACATTCAAATGTACTTAAGTTAGTAGTTAAAGAAGTGTTAAGGAAGTATTTGCTGCACAGTTGTCAGCACAGCAGCTAAGAAGATGGAGGTTGGATTATTTGCCAGGTTTCCGTC…	Larimichthys crocea uncharacterized LOC109140224 (LOC109140224), mRNA	ENSDARP00000069045
solea_v4.1_unigene29268	18732	17953	33	2					-3.81486	0.0315739	CATGTCTCAGTAGTAGCTGGATCATAAAGCAGCAAAGACACTGTAGTTATCATCCAGCTACTACTGAGACATGTCGCCCAAGAAAGCAAAGAAGAGAGCGGAGGGAGCCAGCTCCAACGTCTTCTCCATGTTTGAACAGGCCCAGATCCAGGAGTTTAAAGAGGCTTTCACCATCATGGACCAAAACAGAGACGGCTTCATTGACAAGAACGACCTGAGGGACACGTTCGCAGCTTTAGGCCGTTTAAATGTCAAACAGGAGGAGATTGATGATATGCTGAAAGAGGCACCGGGGCCCGTTAATTTCACAGTCTTTCTCACTATGTTTGGAGAGAAGCTAAAGGGCGCTGACCCAGAGGAGACCATTCTCAACGCTTTCAAAGTCTTTGATCCTGAGGC…	Lates calcarifer myosin regulatory light chain 2, ventricular/cardiac muscle isoform (LOC108878787), mRNA	ENSDARP00000116241
solea_v4.1_unigene34022	28839	46988	48	3					-3.82015	0.0236383	TCGTGAGAACCAGTCTGTCCTTATCACTGGAGAATCTGGTGCAGGAAAGACTGTCAACACCAAGCGTGTCATCCAGTACTTTGCTATAATTGCAATGACTTCCTCTAAGAAGGAAGCAGATCCTGGCAAAATGAAGGGTTCACTGGAGGATCAAATCGTTGCAGCCAACCCTTTGCTTGAGGCCTATGGTAATGCAAAGACTATCAGGAATGACAACTCCTCTCGTTTTGGTAAATTCATCAGAATTCACTTTGGCACCACTGGCAAGCTGGCCTCTGCAGATATTGAAACTTATCTGCTGGAGAAGTCACGTGTCACCTTCCAGCTGTCTGCTGAGAGGAGTTACCATATCTTCTATCAGCTGATGACTGGCCACAAGCCTGAGTTGTTGGAGGCACT…	Solea senegalensis myosin heavy chain mRNA, partial cds	ENSDARP00000104543
solea_v4.1_unigene441354	327	736	434	28					-3.86761	0.0120041	GTCTGGCCATGTCCGTTAGCCCAGAACCAGGACCAGGACCAACAGCACTAGCAGCAGCAGCAGAAACCAGAGGAGCAAACAGTATGCAGTGTGTACGTTATCCCTCCATCTTCATCCTCATGGTGGTGGTTCTGTGTGGTCCGGTTTCCTCTCAGTCTGACAGAGACCAGGACCAGGAGCAGTACCAGAACCAAGATCTGGAACATGAGCTGCGTAACCATCAGCTGCTGCAAAGAGCTCGGAGCGCTGGACTCCTGACACAGGAGTGGAGTAAACGTGCAGTGGAGGACTTGCTGGCTCAGATGTCGCTGCCTGAGACCAATGGCCAAAGGGAGGCGGAGATTGTTTCCACAGCAACAGGAGGAAGGAGGACCATGGAGCGGTCCATTGAACCTCCAA…	Lates calcarifer somatostatin-2-like (LOC108874412), transcript variant X2, mRNA	ENSDARP00000035895
solea_v4.1_unigene517628	72	97	19	1					-3.87791	0.0461163	GTAGTGAATTTACATTATTTAATTGTTTCTATTTTAGTGTGTCAATGTGATTCCACTTTGTTCTATTTCAGGTGTCCATGAGAAATGTTTACATTTTTGAGTGTCTCTCCATTTTATATGTTTGTATACTATGATGCCACTCTTAATTGTCTCAAATGTTGTAGGCTGTGCCCTCACACTCTGACAACAGTGCCACCGGAGAAGCATTGTGGCCTCCCAATCAGCAACCAATCCCCCTGCGGCATGGACATCAGCAGCAGCACAATGTAGGAGGTGGATATTTTGGCCTAAACCTGACATGTCCTAGTATCAGAAATCCTGTTAGCAAGAAATCATGGACTCGCAAATTCAAAAACTGGGCATGCAAACTGCGCCACTCCGCCAGCTTGTTCAAGAAGC…	Lates calcarifer serine/threonine-protein kinase WNK2-like (LOC108876449), mRNA
solea_v4.1_unigene527033	4	4	19	1					-3.87791	0.0461163	ATCATGCTCATGGGCGCCCTGATGCATGCAGTCGTCTTCGGCAACGTGACGGCCATCATCCAGCGCATGTACTCACGCCGCTCACTCTATCACACCCGCATGAAGGATCTCAAAGACTTCATCCGCGTGCATCGGCTGCCTCAGCAGCTGAAGCAGAGGATGGTGGAGTACTTTCAGGCCACGTGGTCGGTCAACAACGGCATCAACGCCAATGAGTTGCTGCACGACTTCCCCGATGAACTGCGAGCCGACATTGCCATGCATCTGAACAAAGACATCCTGCAGCTGCCTGTGTTTGAGCGGGCCAGCAGAGGGTGTCTGCGCTCCCTCTCCCTGCACATTAAGACCTCCTTCTGTGCACCGGGAGAATACCTCATACGCCACGGAGACG	Lates calcarifer potassium voltage-gated channel subfamily H member 4 (kcnh4), mRNA	ENSDARP00000083475
solea_v4.1_unigene238791	58	49	20	1					-3.95095	0.0416015	GGCGAGCCTGCGGGACGACGCGTCAGCGGGCTGTTCCTCGGCCCGATCCGACGATGAGGAGGAACGCTTCCCCACGGGGATCCGCGAGGCGGTGAGTCAGGTTCTTAATTGCTACGACTGGACCCTCGTGCCCATGCCCGTGCGCGTGAACGCCGGAGGCAAGAACAAGCCGCACGTGAAGAGGCCCATGAACGCATTCATGGTGTGGGCGCAGGCGGCGCGGAGGAAACTGGCAGACCAACACCCGCACCTGCACAACGCGGAGCTCAGCAAGACGCTGGGGAAACTGTGGAGACTCCTCAATGAGAGAGACA	Lates calcarifer SRY-box 10 (sox10), mRNA	ENSDARP00000100237
solea_v4.1_unigene692623	19	20	20	1					-3.95095	0.0416015	GTGGCTTCCTGCGGTTCCTGCTGCTGGCTCATCCCTACGCCACCTGCTTGGCCTACGTCAACAGCTGCCTCAACCCATTCCTGTACGCCTTCTTCGACCTGCGCTTCCGCTCCCAGTGCCTGTGCCTGCTCAACCTGAAGAAGGCCATGCACGGCCAGATCAGCACCACTGGAACACTTGTTAAAATACAAGACTTTAAAGTGTCCACTGTTCATAGCCGGTAAGATGAGATGATGATGAACTTTGAACTGCTCGTGAAAGTGATTCTGTGCCTTCTGTTCGACAGCG	Lates calcarifer apelin receptor A (LOC108878786), mRNA	ENSDARP00000068614
solea_v4.1_unigene92796	10827	16820	20	1					-3.95095	0.0416015	AACAGATCCACAGAGCAATCCATAGGTGACCTACAGAGCACAGACACGGGGACAACATGAAAGCTTTTGCAGCCCTTTTACTGGTTTTCTGTTATGTGGTTGGGAGTTCTTTGGCAGCATGGGGTCAGTTCAACATAGTAAACTCTGGCTCCATAACGCAAATCACAAAAGCTGTTATTATTTTTGTGAGCCAGAGTGTACATAAACATCCCTGCAGAACCAGATTTGGATGTAATTAAGCATCAATCTATGGTATATAAGTCAAGAAAACCAAGGATGTAGGACAACAGACCGACATAGTACAGACACAGAGACAACATGAAAGCTATTGCAGGTTGCCTTTTGCTGGTGTTGTGTTCTGCGGGTTGAGTGTTCTTGGCACATGGGAATGCAAAGAGG…	Lates calcarifer fish-egg lectin-like (LOC108902216), mRNA	ENSDARP00000089804
solea_v4.1_unigene241008	11	16	37	2					-3.97871	0.0246228	TCGTGTCAGAAATACAAACAGCAGTACACGGATTAGAGATGGCATCACCAACAAAGATCCCAAAAATGCAGAGACAACACGACGGACTCAGACAACAACTGGAGTTACTTGCATACTCTTCAACAGACCCACATGTCCCAAGACAGATGCTGGCCAAACGGATAATGGATGTGGCCAGCATTGTGGCCAGTACACTCAACACAGCGGACAGAAAGCTGAATGCTGAAAAACAAAAAAATATTCATTTAACCAAACAACTCCAAGCCACAGAACACTGGATCACCCAGGACGACATACTCATGGCTGATGCCACAACACCAACACCAAGCAACACCATCACATCATCACCAAAAGACACAGGAACAAAAGGCGATGACTATCCACTACAACAAGAGCACA…	_
solea_v4.1_unigene570770	27538	22837	38	2					-4.01693	0.0232238	TAAAATATATATATATATGTATATATATATATATATATATATATATCACTGTATAGAATTCCTGATGTTCACATACTAACCGTGACAATCTCATGTCATCTCTCTCCTCTCAGATATAAAAATGGTGTTCGGCAACCTCAACGAAGGTGAAGTGAAAGACGACTGGGCAAATTTTTTCGAAACCCTTGCATCCTGGCACCCGATACTGAGACGCAAAGCTCTGTAAATGGTGTTGCTCCTGCATATATAAGGGAGAGGGTCAGGGGCTTTAGGCAGTCACTCGTGTCTTCCTTGGTTTTCACTCTCGCCTCAACAGCAACCCAAAGATATAAAAATGGTGTTCGGCACCTCAACGGAAGGTGAAGTGAAATGCGCCCTCTGGACCGCGCATGCTCAGCC…	Oryzias latipes parvalbumin beta-like (LOC105353532), mRNA	ENSDARP00000055061
solea_v4.1_unigene571214	13909	14718	21	1					-4.02047	0.0416015	GAGACCTGCTCAAGCAATAGCAGCGTTTGCTATAGCGGAGTAGCAAGTAAGTTCCATCCAAATTCTCAAAAAGCTCACACCCTCAGTAATTCAAGCATTACAAAGCAGAACAGGCACATGCTCCAGGAGACACACCCCCTATCAAACCAGTGCACCCATGTGACCACATGCACATACTCTCAGCGTGGTAGTCGCTTCCGTGTCACATTCCTTCTAGTTTAAAAAGAAGATGACAACATACTACAAGTGCTAATTTCTAGTTTCAACATCAGGTAAAAAAGTATTGTTTTCCCAGTTTGGGGTGTTTTCACAAATTGAGGAAGTGGGCGATACCATTTGTCATAAAAACCATATATATATCAACATAGCAGCATATAGGTGAAGTCGGTGTACACACTG…	Lates calcarifer uncharacterized LOC108890302 (LOC108890302), mRNA
solea_v4.1_unigene521206	12099	14891	22	1					-4.08679	0.0376813	TTATTTTTTGTGAAACACACTGAAACAAGTAAAGATTTTTTTTTTTTAAAGATCTCTCACATATTTCCATCTATTGTGCTTACGTCGTTGAGCCTCTACAAACATGTCATGACGAATCTTCTCTCGACTCACTATTTCTTCTAAAAGCATAATTATTCAACTCAGTAACATGGAGTTCGACATCATGTGATTTCAGCGACATATAAGTAGAACTGCGATATACAAGCAAACACACGTACACACACCACACCAGCTTTAGTAACAGATAAATTGGGGGAGATTTTTCATTCCAAATCTCAGAGCGATGCATTGATCTTGTACGCTTTCATCGCCCACTGAACATTCTCCAGCTCTGCCTTCTGCTTGAGAGGAGCACACATATTGGCCTCGTCCTGCCCC…	Larimichthys crocea C-C motif chemokine ligand 28 (ccl28), mRNA
solea_v4.1_unigene48211	29548	30086	58	3					-4.09184	0.0155363	TAAAGCTGTGCCTTTTTAACAATAGGAGCAAGACAATCTTGGTGACGCTGAAGAAAGATGTGAGGGGCTGATCAAGAGCAAGATTCAGCTGGAGGCAAAAATCAAAGAGTTGACTGAAAGGCTGGATGATGAGGAGGAGATGAACGCTGATCTGACTGCTAAGAAGAGGAAGCTGGAGGATGAGTGCTCTGAGTTAAAGAAAGACATTGATGACTTGGAGTTAACTCTGGCTAAAGTGGAAAAAGAGAAGCATGCCACTGAAAACAAGGTAAAGAATCTGACTGAGGAGATGGCGGCTCTGGATGAAATCATTGCCAAGTTAACCAAGGAGAAGAAAGCCTTACAGGAGGCTCACCAGCAAACACTGGATGATCTGCAGAGTGAAGAAGACAAAGTCAA…	Siniperca chuatsi voucher ZJSC2016 myosin heavy chain 7 isoform b mRNA, complete cds	ENSDARP00000056848
solea_v4.1_unigene280197_split_0	20031	28547	23	1					-4.1502	0.034259	AGGAGGACCAGGCCGGGAAAGAGCGGAGGAAGAGTTGGCAGAGTGTTTCGTGTGTTCGACAAGAACGCCGACGGTTACATCGACAGAGAGGAGTTCGCCCTTGATCATCCGCAGCACCGGTGAGAACATCTCAGAGGAGGAGATCGACGAGCTGCTCAAAGACGGAGACAAGAACAACGACGGCATGCTGGACTTTGACGAATTCCTCAAGATGATCTCCTCCTCCTCCTCCTCTCCTCCTCCTCCTCCTCCTCCTCTCCTCCTCCTCCTCCTCCTCCTCCCTGTCCTCCTCCTCCTCCTCCCACCATTTGGGAAGCCATCCCAACATCATCTTCACCTAAGTCCTCCTGTTTCCTTTTTTTAATCGTCACTGGTTTTCACAGTGGAACAGTGATGGAG…	Oreochromis niloticus troponin C, skeletal muscle (LOC100703573), mRNA	ENSDARP00000095111
solea_v4.1_unigene69294	72554	66768	111	4					-4.63754	0.00571792	TAACTCTGAGGTGGCTCAGTGGAGAACTAAGTACGAAACTGATGCCATCCAGAGGACCGAGGAGCTGGAGGAGGCCAAAAAAAAGCTGGCTCAGCGTCTGCAGGATGCTGAGGAAGCTGTTGAAGCAGTGAATGCTAAATGTTCCTCTCTGGAGAAGACCAAACACCGACTGCAGAATGAGATTGAAGATCTCATGGTGGATGTAGAGAGGTCTAATGCTGCTGCTGCTGCTCTGGACAAGAAGCAAAGGAACTTTGACAAGGTCTTGGCAGAATGGAAACAGAAGTATGAAGAGTCACAGTCAGAGCTAGAAAGCTCTCAAAAGGAAGCCAGGTCTTTGAGCACTGAGCTCTTCAAACTGAAGAACTCCTATGAAGAAGCTCTTGAACATCTGGAAAC…	Lates calcarifer myosin-7 (LOC108874636), transcript variant X3, mRNA	ENSDARP00000115072
solea_v4.1_unigene20693	1270	1615	69	2					-4.87317	0.00621497	TGAGACGGAGCTGCTGAGCATCGACACAAGGCCCCCTGGGACACAGCTCACCTGCCTGGCCTCTTTGCTATAGGTCAGCTGATCAAGAGGCTCACCAATTCCACGCTGCTGAAGAGCTCCATCTCCCTCAGCCTCCTCCGTTCCCTCCTCAGCCTCAAACACAGCAGCCATGAACTGGTCTGCACTGGAGGCCCTCCTCAGCGGGGTCAACAAATACTCCACCGTCTTTGGCCGCGTCTGGCTCTCCATGGTCTTCGTCTTCAGGGTGATGGTGTTCGTAGTGGCGGCCCAGAGGGTGTGGGGCGATGAGAGCAAGGATTTTGTCTGCAACACGGCCCAGCCGGGCTGCAACAACGTGTGCTACGACCACACTTCCCCATCTCCCACATCCGCCTGTGG…	Lates calcarifer gap junction beta-4 protein-like (LOC108900446), transcript variant X2, mRNA	ENSDARP00000020177
solea_v4.1_unigene11911	2	14	11	0					-5.4557	0.0472323	TTTCTGCAGGTGTGGCTTTGATCTAAGTGTCAATATTTACAGGTTGATGTAATAAAATAGGCTAAAGTGCTTTATTCAAAACCGCTGTCATCCTGTGTACCTCAGTGATATGGCCGCTCACAGCCAATCAGTGCAAAGGCCGCAAAGATCAAAGAGGAGATGAGCCAACCATCTCTGCTCCAAACACCCATCCTGAGATGCGGCTCCTCTTCTCACTATATATTTGGGAGGTGTTGATGTCCCTCAGTGTCCTGAGCTGAAGTTTGTCTCCGTGGAGAATCAGGAGAGAAACGTAGTTTGGGGATAGATTTATTTTTGTTTTTTTTTACTTCAAACCATAAGTTCTGTGATTGCTGTAACAGAATGGCCACAGGCGTCAGTGAGTGCGCGGGGAAGGCC…	Lates calcarifer T brachyury transcription factor (t), mRNA	ENSDARP00000058214
solea_v4.1_unigene18314	8	15	11	0					-5.4557	0.0472323	GGAGAGAAGAAGAAAAAGAGGAAAATTGTTTTAAAATGGATGACAAACTTCGGGACAAATAGGCAGGACATCGTGTCCTCGGCACTGTCAACCGCTGCTCTGTCCACTGAAACGATGCAGTCTCTGCCCATGGAGGTGGGCAGCAGCAGCTCGGCTCCTGGCGATACACTGGGCTCGATGGTGGAGGTGTGTTTCCCCAGCGCTCAGTCTTCAGTGCTGGACAGCCTGAACCGGCAAAGGGAGGACGGCCAACTCTGTGACCTCTCCATCCACGTCCAGGGACACGTTTTCAAGGCCCACCGCTGCGTCCTGGCCGCATCCTCACCCTACTTCCAAGACCAGGTCCTACTGAAGAACATGTCCACAGTCTCCATCCCTGCAGTGATGGACCCGCTGGCA…	Lates calcarifer zinc finger and BTB domain-containing protein 22-like (LOC108881906), mRNA	ENSDARP00000024683
solea_v4.1_unigene202679	6	8	11	0					-5.4557	0.0472323	GGAAGGGACAGACAGGACTGGTGAAGTTGGGTGTCCACTGTATAACGGGACAGAAGGTGGCCATAAAGATTGTGAACCGAGAGAAACTGTCTGAATCTGTCCTCATGAAGGTACCTGGTGTTGGAGCATGTGTCAGGAGGAGAGCTCTTCGACTACCTGGTGAAGAAGGGCAGACTGACCCCAAAAGAGGCCAGAAAGTTCTTCA	Nothobranchius furzeri BR serine/threonine kinase 1 (brsk1), transcript variant X4, mRNA	ENSDARP00000102022
solea_v4.1_unigene24665	1790	2231	11	0					-5.4557	0.0472323	TGTGTGTGTGTGTTGTTTCCTCTTGGGGTGGTGAACTGCTGTGGAAGTCAGTAAAAAAAAAAAAAAGTTTAGCTGTGAGACATGGCTCCGAAGAAGGGAAAAGGAGACGATGCACCGAAACCGCCACCGCTGATTGGAAGATTTGGCACCTCACTGAAAATAGGAATTGTTGGTCTGCCTAATGTTGGGAAGTCGACCTTTTTCAACGTGCTGACAAAGAGTCAGGCTGCAGCTGAAAATTTCCCCTTCTGCACCATTGACCCAAATGAAAGTAGAGTGCCCATTCCAGATGAACGCTATGATTTCCTCTGCCAATTCCACAAACCTGCCAGCAAAATCCCAGCATTCCTGAATGTTGTTGACATTGCTGGTCTAGTGAAAGGAGCTCACGCTGGCCAA…	Oreochromis niloticus Obg like ATPase 1 (ola1), transcript variant X3, mRNA	ENSDARP00000045298
solea_v4.1_unigene33424	2580	1083	11	0					-5.4557	0.0472323	ACCGCTGGAAGCCTCCCAGACCTGTGACTCCATGGCCACGGGTTTATGATGCCTCCTTCCCTCGGCCGGCATGCATGCAGGCATGCAGAGGACCTGAACATCTTCATCCCTCTGGATGTGGACTTGAGTTCCCCTCTGCTGAGCCCACTGCCCGTCATGGTTTGGATCCACGGTGGAGATTTTATTGCTGGTTCTGCCTCCAAACCGCTCTATGATGGACGCTTCATCAGTAACTTCACCCACACTATAGTTGTGAGCATGGAGTACAGACTGGGGGCCTTTGGATTCCTCGTGTCTGGCAAGGACCCTCACACCTCCGCCATAGGGAATTATGGGATCTTGGACCAGCAGGCAGCTTTTCTTTGGGTCCAGCGAAACATTGCCGTGTTTGGAGGTGAT…	Lates calcarifer cAMP-regulated D2 protein-like (LOC108897432), mRNA	ENSDARP00000070269
solea_v4.1_unigene435555	0	0	11	0					-5.4557	0.0472323	TGGTGGACGCCTTCTGCCTGAGGTGAAAATAGATAAGGCAGCCACTGATGACAGTACGACAGATGTGGAGATTAAGAAGAAACACTCTGGCTCTCTTATGGTTTCCGTGGATCAGCTCAACTCCTCCTTCAAAGGGAAGGACCGTGCCAACAGCCAGATGAGTGTTGTCACCAACACACTGCTTGAGGAGTTGGAGGAGTCTCAGAGGAAGTGTCCTCCCTGCTGGTACAAGTTCGCCAACATCTTCCTCATCTGGGAATGCTTTCCCATGTGGCTGAAGATC	Cynoglossus semilaevis sodium channel protein type 8 subunit alpha-like (LOC103385974), transcript variant X3, mRNA	ENSDARP00000013108
solea_v4.1_unigene44687_split_2	771	1302	11	0					-5.4557	0.0472323	GTTGGATCGCTCGTGTGTGTCTGTGCGCGCTCTCGCTCGCGGATCGTCAGCATCCAGCATGTGGAGCGCGAGGACACTGCGGCGGGTCATGGTGACAGGATCAAAACTTCATCTTCATCATCATCGTCATCATCACTTGTCCGCGGGAATCATCGGAGCACCGTTCTCTAAGGGACAGCCCAGAGACGGCGTGGACCGAGGACCGGACGCGATCAGAGCCGCGGGTTTGCTGCTCAAACTGCAGCAACAAGGTTGTGCAGTGAAGGATTATGGGAACCTGGAGTTTGAGGACGTGTTTGAGGATGCGCCCGTGGGTCGGGTGAAGCGTGCGAGGGCGGTGGGCGGCGCCAACCAGAGGCTGTCGGAGGCGGTGCGGGCGGTGAAGAGGGACGGACACAC…	Lates calcarifer arginase-1-like (LOC108886122), mRNA	ENSDARP00000074552
solea_v4.1_unigene50131	0	0	11	0					-5.4557	0.0472323	CCGATCGCAGCATCAGCCAGTGCAGCCGCGTGGTCGCCGGGGGATCCCTATCTTCCACCCCGATGAGCACGCCTTGCAGCTCGGTTCCCCCCTCTCCAAGCTTCTCGGCGCCCAGTCCGGGATCAGGGAGCGAACAGAAGGCGCACTTGGAGGATTTCTACTGGATGACCGGGTACCAACAGCAGTTGAATCCCGAGGC	Larimichthys crocea transcription factor Maf-like (LOC104940469), mRNA	ENSDARP00000101942
solea_v4.1_unigene584262	3039	4273	11	0					-5.4557	0.0472323	TGAAAATGAACGTCAAACACATTCTGTGTGCTGTCGCTTTGACCCTTGTTCTCTTCTGCCAAGGTAAGAAACTCTCACTGAAAATGAAACATGATAAAATCGTTGTTTGATTTGAAACTCATACTTTTCTTTTTCTCCATTTGAAACAGTCATGAATTGCCATGAAGAAGAAAAGTGTTCAAATCATGATTTATAATCATATTCAACATCATTCGGTTGGACTACGACTACTATGGCGGTGGCCACAGTGGCGGCTACTACGATGGCAGTGTGTTCGGCGCGGCCAGCGGCCTCCACGTCTCCCACGTGTCCGCCGTCGGCGTCCTGCTGCTGTCGCTCTACGCACTGATCCACGCGTGAGAGGAAACAAAACATTCACTGTCTGAATGTACGTCCACG…	Solea senegalensis transcribed RNA containing repetitive sequence, clone 54
solea_v4.1_unigene611499	11	9	11	0					-5.4557	0.0472323	TTAAATAGTGTTTGCACACTTGTGTACCAGCCATGTGGAATTGACTGTATCCATGTCATTCAAAGTGCTACAGTTGCATGCAATTCCACCAGGCAGTGTAATACTATGATCTACCTCCGTGTCTCTGTGGATAGATTGAGGGTCAAGGACACGGAGCGTTGTTTGACTGCAAATGCAGTCCAGATGGGCAGCATTTCGCGGCCACCGACTCCCACGGACACCTGCTCATCTTTGGGTTTGGCTCCAGCAGCAAGTACGACAAGATAGCGGACCAGATGTTCTTCCACACAGACTATCGGCCGCTGATCCGGGACGCCAACAATTATGTGCTGGATGAGCAGACCCAGCAGGCGCCACACC	Austrofundulus limnaeus pleckstrin homology domain interacting protein (phip), mRNA	ENSDARP00000122900
solea_v4.1_unigene71906	1	6	11	0					-5.4557	0.0472323	TTACGGTTTAGGGTCCGTTGATGACGTCAGCCACGTCAGACCGAATGTCAGGATGGAGAGAGATCGCAGTTTCAACTTTAAGCTCTTGGTGCCACCTAGGGTGAACAGTGGACAGGTATCTGCCATCAGGCCTCAGGAAGTCATTAAGAAAGATTGTGATTTCATGAATACAATGCAGCAGGTAAGTAGACATGCATGCAAAACAAGATATCATCACAGGATTGTTCCAAATAGAAGACTTAGTTTGGATTTATGGATCTTATGAATCTAATTTATTTCATTCATTCTGAAATGTGTCCATAAATATTCTTCACATCAGTTCAGATTATAATTTAGCCCCAGATAGTTCAGATTTGCATGTATGAATGATGGCTGGTTGATCCTTTTTTGTTGTTTAAG…	Lates calcarifer synaptonemal complex protein 1-like (LOC108873602), mRNA	ENSDARP00000111971
solea_v4.1_unigene96596	14	10	11	0					-5.4557	0.0472323	GGTTTATTGGTGACGTGATGACACGGAGCAGTTGGGCTGAACACGGTATAAAGCATCTCACTCCGCGGCGAGCCACTCTTTAAAAGACCACTGCTACTGAAACTTCTCCTCCCGCAACTGGAAGCAGGAAAAAAACCCTCTACATCACCTTCCATCATGAGCGTGAGACAAGGATCTGGAGCAGCTGCTGGCAGCAACAAGACAACCGAAGGACAAGATGATTCCAAGATGAACGTCCCTGAGGACTTTGACATCGACATGGAAAACCCGGAGACTGAAAAGGCTGCGGTTGCCATTCAGTCTCAGTTCAGGAAGTACCAGAAGAAGAAGCGCGTTGAGAAGTCCTAGTGAGCACCACGTCGCTCTGCCACTGTGTGGAGAGATGGCAGGTGGAAGTGA…	Lates calcarifer Purkinje cell protein 4 (pcp4), mRNA	ENSDARP00000105340
solea_v4.1_unigene123820	42	18	12	0					-5.57849	0.0398523	GATTTTCTCCATGGAGTCTGGTACTGGAGATTGTTTGTGAGATTGTGCGATACCTCATACAATCACACTGTAAAACAATACCCAAACAGAATTATCACTTTTCTTTTTGAAAATAATCAATAATTCTATAAACAGAAAAACCACAGACATAAAAAAAATATTATGAATATGACAAAACAGAGAGTTACTCACAGAATAATGAAAATCCTCCAAAATCTGGATCAAACCTTTGTTTTTCTTTACACATCCATACATTATAACTCGCGGGACTGACGTCGTCACTTTGGCTCATTTCAGTTTAGCGACTTTGTTCACATGGACAGCAATAATCTGATATAAACCAGATTAATAAACCAGTCTGATTAAGACACCGCCATGTAAACAGGATAATCTGATTGA…	Ictalurus punctatus succinyl-CoA:glutarate-CoA transferase (sugct), transcript variant X2, mRNA
solea_v4.1_unigene24381	1252	1957	12	0					-5.57849	0.0398523	GGAGGAAGCAAGGCTGACACCACCACATATCACTGACTGAAGATAAGATGTTTGCACTGATGAAAGGCCTGACCTCAGTGGTGGCAGTGCTGCTTCTCCTGACCACAACAGGACAATCTGCGACTGTGACGGACAACCTTCAGACCACAGCCTCTCCTCTTACGTCTCTGACATCTCTGACAACGCAGCACAATAACAGTGATACGGAGGAACCTCAGGTTCTAAGCATACACAGGTCGTGTGAAGATGAACATGAAGGGTACTGTGAGAACGGTGGCCAGTGCATGTATCCCCAGGACAGCGAGAAACCTTCTTGCATCTGCACGTCCTCGTACCACGGGCCCCGCTGCCTCTTCCTCATTGAACCCACTCAATCTCGGCCTGAGTTAGAGAAAGTCA…	Lates calcarifer epigen-like (LOC108881401), mRNA
solea_v4.1_unigene332213	1102	1214	12	0					-5.57849	0.0398523	AAGGATTACTTAATTATTTTTTTTTAAACCACAAGCAGGAGGACGACAGCACACTCAACAGGTAACATTTTTTTTAAATCAGTGCCTGTTTGTCAACTTGTCATTTTGGCACAAACATGACGGCGGTGGCACAGGTTACGGCAGTCGTTGCCCAAGACACTGAAAATGACAATGAACTCAGCATGAGCGACGCAGAAAACAAAGATGATGATACTGCACAGGTAGACGTGGCCCTTAACGAAGATGACGACAACACTGAGGAGAAAAGTGAGACGACGTCAGACAAAGACAAAGAGGAAAAGGCCTGTCACGAGGATAATAAAGAAAATACTGAGACAGACAAGCCACATATGAATGGTGTGAAGCACAAAGAAAAAGGTTCAGCCGAGATGGAATCAG…	Larimichthys crocea nexilin F-actin binding protein (nexn), transcript variant X3, mRNA	ENSDARP00000091335
solea_v4.1_unigene38957	69	100	12	0					-5.57849	0.0398523	ATGCACTATAACTGTGAATGATCTGCCCTGGAGCCGCAGCAAAATGCTGGATGGACACCTACTCCTGGGATGGTTATCATTCACAGTTATAGTGCATCTTCTCAACTTGCCTGGACCGACCGCAGCATATTTCGGGTTGACAGGTAATGAACCGTTGTCTATTCTGCCACTGAACTCTCTACCAGAGGAGAGCATGGGCAGGGCCCACTACAAGCTGTGTGACCGGCTCAAACTGGAAAAGAAACAGCGAAGGATGTGCAGACGAGACCCGGGCGTGGCAGAGACTCTCCGAGAGGCTATTACCATGAGCGCCCTAGAATGCCATTATCAATTCCGCTTTGAGAGGTGGAACTGCACCTTAGAGGGGCGCCACCGAGCCAACATACTAAAGAGAGGATT…	Neolamprologus brichardi protein Wnt-9a-like (LOC102786427), mRNA	ENSDARP00000105575
solea_v4.1_unigene429931	7020	7157	12	0					-5.57849	0.0398523	TATGAGAGGAGAGAGAAGGAGCTCACCTTACCAGACTGAGGAGGACAAGAAGAACGTTGCCAGGCTGCAGGACCTTGTGGACAAGCTGCAACTCAAAGTGAAGGCTTACAAGAGACAGTCTGAAGAAGCTGAGGAACAAGCCAATACCCATCTCTCCAGACTGAGGAAGGTCCAGCATGAGATGGAAGAGTCTCAGGAACGTGCTGACATTGCTGAATCCCAGGTGTCAACAAGCTGAGAGCCAAGAGTCGTGAACATGGAAAGTCTGATTCTGCTGAGTAAGAGTCATCATCCTATTGAGGCCATTCATCGGAGTTCATAAAATATGAACTTGTGGTTGGGGGCTTTTTATTTCATCAATAAAAATAATAATTGTTTCGGAAAAAAAA	Lates calcarifer myosin heavy chain, fast skeletal muscle-like (LOC108902632), misc_RNA	ENSDARP00000088883
solea_v4.1_unigene471968	5	3	12	0					-5.57849	0.0398523	GAAAAATACATCATCCAATAATGAACCGGGTCATGATGGTCGTCTTCTCCAAGCATAACCTGCCTCAGGAAGGCCATGCAGCGTACAGTATCATTCACACTGTGGAGAACTCAAAATATGTGACCATGGACAGAGACAGCAGTGAAAGTCAAAGTCGTCGCCACAAGAGGAACAGGATGGAGAGGGTGAGAGTGGCTGCTGGAACCGGACCGACAGCAGAGCCGGTCCAGAGGCCGCTGTGCCGGAAGGTGGACATGTGGGTGGACTTTGATCACATTGGCTGGGACGAGTGGATTGTGCATCCCAAGCGGTACAATGCATATCGCTGCGAGGGAGAGTGTCCGTCACCGCTGGATGACTCCTTCCATCCCAGCAACCATGCTTACATGCAAAGCCTCT…	Paralichthys olivaceus spaw mRNA for southpaw, complete cds	ENSDARP00000113959
solea_v4.1_unigene502359	30	22	12	0					-5.57849	0.0398523	TGAGGAGATCATGAAGAGAACTAGGAAGGGTGAAGCTGACATGAAGAAGGAGGACGAGGTGGAGACTAAGTCAGTCTCGCCACCAGAGGGTGTGAAGGCTGAGCAAAATAACGCTCAGGCGAATGAGCAAACCGCCAAAAAAGTTGCGTTTCAGGTTAAAGAGGCAGCCGCTAAAGTCCAGGTCAACATAGAGAAGGAAACTATTGTAGCAACAGCACAGACTGACAATCAGAAGAGCGAGCAAGTCAAAAACAGCACTCATCAAGTGATGGCAGCACCCGGTGTTCCCGACAAGAGGCCGGGCACCAAAGCATCCACTGAAGAGTTGGCCAGTCAGCACAGCCAAGAAAGCAACACCCGTGCTGTCAAACACCAGGGAAGAGAAGTGGAAATCAATTT…	Lates calcarifer MAP7 domain-containing protein 2-like (LOC108893315), transcript variant X4, mRNA
solea_v4.1_unigene61358	2	2	12	0					-5.57849	0.0398523	TCCTCTAGTCGTCCTTATAGATATTAAGGGTTTTGAACTTAAACAGGAGGTTTGTAGAGCATCATTGTGGACTTGAGGAAACTGTTTTTTTTACTATTATCCGATATTTTATTTAATGGTGGAGCAAAATGGCACAAGTGATTAAATGAGATATTAATTAACAGATTATTAACTAATAGAAATCACCATTAGCTGTAGCCTCACTCTGCTCTCTCACACAAATACAAGTTCAGCGTGAGCCATGCAGGCTGTTTTCCCTTTTATCGTCTTTCTTCAAAATTAATGATGCATAATTCACTAACTTTCTGGAAGAACACAATGACACAGGGCTCCATTGTCACCATAAATAACTTCCTATTAGAAGTTACAATGCTCATGTTCATTTTAAATAACCAGTGC…	_
solea_v4.1_unigene6232	1117	1603	12	0					-5.57849	0.0398523	TTCATTCATACATTCATTCATTGTGTATTTTGCACAAAGCTCTAAAATTGTTCGATTCTGATTCACCAGGTATTTGATCTGATCAGGGATAAGGAGGTCAGGGGTCAAAGAGACCTGGAAATAGATCTAAAAAAAAACCCCAAAAACCTGGAGGGAGGAAGGAAGCAGAAAAAAAAGTGTACGCCTTTAAGTTTACGACAAAACTGAACATGATCTGTTCCATCCTGTAGGAAAGTACTATTACTATGAATATGAAGTACTTTGGCCATGTACAAAAAGTCATACTTTTCATTTTTCCAGCTGTGGGTGCTGATAGAAAAACTGCAGTGATGTAATATTTCAGACAGAATATCCCTTGCATTTGAACACCTTTATCTGACTGTACTCACATTTTCAATA…	Lates calcarifer ankyrin repeat and SOCS box protein 15-like (LOC108902996), transcript variant X3, mRNA	ENSDARP00000067103
solea_v4.1_unigene103727	235	385	13	0					-5.69164	0.0339916	CCCCGCCTCACCCTGTCCCCCCCTGACAATGCCACTCACAGTTATCTGAGTCTATTCTTAGGCTGTCACTTCAGCTCGTCTGAGCAGGCAGCTCTTCTTCTTCTTCTTCTCTCACTCTTTGTCGTCTTTCTCTCACAGTTTTTTGTGCATTTGTTTTCTTCACCTTCACGTCTCGTGGCCCCTCAGCTCCTCTCACCTGTCTCACGTCCCCATCTCTGTGTCTCTGTTCCAGAAGCCTCTCATCTGCTGCTGCTGCTGCTCATCCTCGCGTTTCCTCAGAACTGCTGTGGGATTTTCTAAAGTTTTGCTTCAGTCGTCGTCAGCGTTGCAGGACCTTTGATATTTTTCTCCACACGTGAAGAATGAGCTCATACACCATCACGCTGCCTGGCCCCGGGC…	Maylandia zebra LIM domain-binding protein 3 (LOC101469390), transcript variant X5, mRNA	ENSDARP00000113888
solea_v4.1_unigene107074	0	0	13	0					-5.69164	0.0339916	CCGCCATGGAGATCCTCACTCTTTTGGGCTTGGGCTTTCTTTTTTCAGGAGGAGCCGGCCCAGCCGGGCTCTTCCACCCGGGAAAAGAAGGCATCAACACAGCACAACATTAACACAACATCAGTGAAACGGGACAGTTTTATTCTGATGCCACTGCAACAATGGATCCCACTCTGACTTTACACGGAGGAGTGAGCACAACGTCGCTGAACGGGCATAATAATTACACCACAGATGACGGTGAAGAAACCCCAATGTTAATATAACATTGGATGACAGATGCCCTGCCAGAATTAAGGCTTTTAAACATCAGATATATATATTTGTCTTGCTTGAAAATGTCCCCTTAAATGTCCCTAATGGACTCAATTTATTCAACAGTATGATTTCACAACCTGC…	Haplochromis burtoni uncharacterized LOC102289732 (LOC102289732), transcript variant X4, ncRNA
solea_v4.1_unigene19974	3	6	13	0					-5.69164	0.0339916	TCGACATGAAGCACCCTAATTTAGCCACAGACATCTTCAAGGCAGGCACTTCAGTTTCTGCTCTGCTTCTGCCACAATCTGGAGACCGAGGGTCCCTCGTCCACTTCAAGGAGACACGCCTCTGAGAGCAGCAAGGAAACAAACAAGAGATTATGAGAAAGGCGAGGGATTCTTCAACAGGACTTTGGCTGTGAAGGACTGCTCTTTGTAGGCATTCAGAATGCCGGTCATTAATGTAGATGAGCTGACAGACAAGGACAAAGCTGTAATGGAAGTAAACCAAAAAAAACTTGAAGTGAAACTGGAGAGGTGGTTGACATCTAAATGCTGTGAAGAAGTCAAGGAGTACATTCAGGCTCGAGAGGAGGAGGACATTCTTGTCAAAGGCATACCTGAGGA…	Lates calcarifer guanine nucleotide-binding protein G(T) subunit gamma-T1-like (LOC108876767), mRNA	ENSDARP00000120974
solea_v4.1_unigene23399	9587	11726	13	0					-5.69164	0.0339916	TACACAGAGAGAGCGAGAGAGAGAGAGAGCAGAAAGGACCAGGTCTCATTCATTCACATTCAACTCACGGAGGAAGAGACAGTTCACTCACACTGAGTCTTTTCCCCCAAGAAACGTGTTTGTCGTGAGGAAACGAGCGCTCACAACCAACCGGGAATTTAACGAGCCGGAAAACTACCGTTCACGGAGGTGACTGGATCGTAGGCCTGTCCTCGGTGAACAGAAGAAGTGTTTTCTGGGCTCCCTCCGTCGCTCTTCGGGCTGCATGTATCAGGTGTCCACAGGAGTGCACAGAAGAGAATCGACTGTTTCTACACTGTGCATGAGGGGAAGAAGTGATGCCTCAGGAAGGCTGCTGCAGGGTTTGCATCTGGGGCTTGTATAGCTGCCACTGGAGGA…	Lates calcarifer glycerophosphodiester phosphodiesterase domain containing 2 (gdpd2), transcript variant X2, mRNA	ENSDARP00000100472
solea_v4.1_unigene442827	4543	4145	13	0					-5.69164	0.0339916	AGAACAAGGATCCTCTGAATGACTCAGTGGTTCAGCTCTACCAGAAGTCTTCAGTCAAACTGCTGGCTCACCTCTATGCATCACATGCCTCAGGAGAAGCTGAGGGCAGTGGCAAGAAAGCTGGTAAGAAGAAGGGTGGTTCCTTCCAGACTGTGTCTGCTTTGTTCAGGGAGAATTTGGGCAAACTGATGACCAACCTGAGGAGCACCCATCCTCATTTTGTGCGATGCTTAATTCCAAATGAATCAAAGACTCCAGGTC	Lates calcarifer myosin heavy chain, fast skeletal muscle-like (LOC108889364), mRNA	ENSDARP00000011269
solea_v4.1_unigene527185	1	3	13	0					-5.69164	0.0339916	CAAACATGTGTATCCACATTTGTTCACGTTAGCTAAACAATATTTGTGCATTACAGCGTCATCTGTTCCTTGTGAACGTGTTTTTTCAAAAGCTGGAGAAGTTGTCAGCAAAAAAAGAAATCGATTGAGTCCAAAAACAGTGGAAAAACTGCTATTCCTCAATAAAAACCTCTGAATTCATCCCCAAGTTACACAAGCACAGCCCACCTTCCCTGCACCTACTTTGTTTCCTCGACCAC	Larimichthys crocea zinc finger BED domain-containing protein 1-like (LOC109136805), mRNA	ENSDARP00000109632
solea_v4.1_unigene53302	240	243	13	0					-5.69164	0.0339916	CTGAATTTCATTTTCCAGATTGTCAATTATCAGTTTGGCTGCACACGCTGCCTTTTCTTTGTCTGAAGCTACATTTCTTAAATGTGCGCACTCTGCTTTAGTCTTCTTGTAAACTTCTTTGCTAACAAAGAGTGTCTCAATCACTGTGGTCTGGCAGGCCTTCTCCACCCACCTCCCTGCTTTCTCCTTAAGGTGTTGGAGTTCTACACTTTTCTTCTTCTTCTTACACACCACATGTTCTTTCACCTCCTTGTGGCCCTTCTTAAATATTTTGAGGTCAGACTTTGATTTCTGGAGGGTCTTCTTCAAATTAGAGACCTGGGCCTGAAGCCCAAGTTTGACACTGTTCTCCTCTGCCAACGAAGAATGGAGCTCCTGGTTTTCTTTTTTGAGATGGTC…	_
solea_v4.1_unigene126475	12	15	14	0					-5.79656	0.0292706	CACACAGCTGATGTGTGCAGGACATGCAGGTGTCATCCTTTGGGAAGCATTGGGTCCTGTGATCAGCTGACAGGAAGTTGTGAATGTGAACATTTGGCGAGTGGGCCACTGTGCGATCAATGTGTGACAGGTTACTGGGGTTTAGGAAACTCTGTGTTCAGGTGTTCACCCTGTGACTGTGATGTGGGTGGAGCTCTCAGCAG	Lates calcarifer laminin subunit beta-4-like (LOC108891731), transcript variant X1, mRNA	ENSDARP00000058399
solea_v4.1_unigene233587	27	12	14	0					-5.79656	0.0292706	CAAACACAAACGTTAGGTAGAGGAGCAGACGACTAAGGGAAGTTCGCCTCAAGCTGATTAAAAAGGGACATCGAATATTAACAAGCACTCTCCACACAGAAACAACGATGTGTGACAAAGAGGAACACGGAGGAGATGTCATAACAAAGGTTGAAGCTCAGAATAATGAGACAAATAACAAACAATGCCTGGAGAGAAAGCAGAAAAACAGTCGGGACCACGGATGACGAAGAAATTCCTAAAAGAAAACTGTAAGCAGAACAAACTTTATGTCACACCTTACCTGAATGACACACTGTACCTGCATTTCAAAGGCTTCTCCTCCATTGAGAATTTAGAGGATTACACAGGTCTGAAGTGTCTCTGGCTGCAAAGCAACGGGCTTCAGCGGATTGAGAA…	Lates calcarifer dynein axonemal assembly factor 1 (dnaaf1), mRNA	ENSDARP00000090046
solea_v4.1_unigene32701	981	927	14	0					-5.79656	0.0292706	CCATGTGGAAGACTAGACTAGACAATGTCTATATAGACGCACGCGGATCAGATCTGAACATTTGCAATAGGCAATGTGAACAGTTGGTCCGAAAGATCAGATTCTGGATGTGGGCTGCAGTCTAAACACGACCTTAGATGGACGAGAGTAACCAACGCGAGGCTTCATTTGTGTTTTCTCAGGATCCTCGTGAACATGGACGACAACATCATCGAGCACTACTCCAACGAAGACACCTTCATCCTCAACATCGAGAGCCACACGGACGCCTACAAGGTCACGCTGACGGAGATCTGACGGCTCGTCAGCAGCGCGGCCGAAAGGACTGCAGGACGACAGAGACGCTGAGACTGTGACTGGACGGCTGAGATCTTCTCCCGAGGCTGCTACTGACTGTCT…	Lates calcarifer grainyhead-like protein 2 homolog (LOC108898129), mRNA	ENSDARP00000124302
solea_v4.1_unigene34075	48	37	14	0					-5.79656	0.0292706	CGGTGTGCGCCGATAGATAACACAAACGAACTGTTACGCGCAGGTGATCCAGCGGCACAGAGGAGCGCACAGGTGTGGGCTATTTATGCTCATTGCTGATAAACTAAGGTCTAACGCTCGCTGCGGTAATATCAGTTTGAAGACATTTCCACTGCAAACATGAGCACCGGAGCAGGGACTCCTTACATCGGCAGTAAAATAAGTTTAATATCCAAGGCACAGAGTTCGTTAGTGAGGGAATTCTGTCCTCTGTGGACACAGAGAGGTCTACGGTTGCTTTGGCCAAAGTCAAATCATACGGTACAGAGGACCGACATTCCAACAGACCAGTGCCGCCAAAAGATGAAATTTATGAATACATAATTTTCCGAGGAAGTGACATCAAGGACATCACCGTGT…	Lates calcarifer protein LSM14 homolog B-like (LOC108885617), mRNA	ENSDARP00000033806
solea_v4.1_unigene518916	0	2	14	0					-5.79656	0.0292706	ACTTCACCTTCAGCAGTCTGACCAGTGTGGGCTTTGGAAATGTCTCGCCCAACACCAACCCAGAGAAGATCTTCTCCATCTGTGTCATGCTCATTGGCTCTTTGATGTATGCCAGTATCTTCGGTAACGTGTCGGCCATCATTCAGAGACTTTACTCAGGCACGGCTCGCTACCACACCCAGATGCTGCGAGTCAAAGAGTTTATACGTTTCCACCAGATTCCAGGAGGACTGAGACAGAGGCTGGAGGAGTATTTTCAACACGCCTGGTCCTACACCAACGGCATCG	Cynoglossus semilaevis potassium voltage-gated channel subfamily H member 6 (kcnh6), transcript variant X3, mRNA	ENSDARP00000085242
solea_v4.1_unigene669927	0	0	14	0					-5.79656	0.0292706	ATGAGGCGGATGGAGCAGCGCAGGAATCGTCGGGAGTTCAGCCGCAGGCTTTTCATCAGGTGATGCTGTCGAAACCCGACTGACGGCGGATCCGCGGAACACGAATGGATCCATATTTAAGAAGCAGCTGGAAAAGGCTCCTTCGCGTGTTATCGTTTTATTATATCCTAATTTATCAAGCTCATCTTTCCTGGGGAGTTGAGCGAGTGAACGTTTCAGAATGGGATGAATTAAATAACAGCGGGAGCAGAAGTATAAAGCAGCAGAAATGGGACACCGCTTCCCAGGGAGGGCAGGACCTCCAGACAATGGCTGATGGCCTAGAAAGCAACACATCATCCTCAAGTCATCCATCGGTCAGCCAAACATTAGCCACGTACAACCTGACGTCCTCCAGCA…	Lates calcarifer otogelin-like (LOC108888032), mRNA
solea_v4.1_unigene99565	294	254	14	0					-5.79656	0.0292706	CAGACGAAGAGAAGATGGAACTAACCACAGACAAACAGAAAGAAGAAGAAGAAGANNNNNNNNNNAAACAGAAGAAGAAGAAGCACTGACCACACAGACATGAACAAGCATTTTCGACAATCAAGACAGAGGAAAACAGGAAGTGTCCTTATGTGGACAATCAACTCGTGATCAGCTCATAGCATAAATGATGCAGTATGACAGAGAAGGGTATTACGACATTCTTGTGTTTTTAAGGCCTCTTCTCTTTTCTTTGCCTTGTCTTCTGCTTCCCACTCTTAACCTGTGTGTGCTGTCCAATCAGAACATCGGTGATATGGTGAATAGATCAATACAAGGTTGTTTGTGTGAAATGGAACTTGAGATGGAGATGATGTGCTGCCAGGGCTTGGATTGGGT…	_
solea_v4.1_unigene236825	20	52	15	0					-5.89436	0.0254192	GATTGCATTTTGTGAATTCTTTTTTTTTGTAATGTTAGTCATTAACGTTCCAAAATTTTGTTAAAAAAAATTGGTGAGAAGAAATTTTCCAATGTAAATTTTGACAACATTTTGTACATTTTTATTAACATAATTTTATTTCAAACTGGACAACGTGTTTTTGTATGATTGCATTTTGCAAAATTTTATCAACGTCATTTTGTAAATTTTTGTTCACATTCTGTGAATGATTTTTTTGTTTTGTTACATCACAAATTGTTGGTAATCTGTTAATCTGGTCACGTGATTTTTCGGAGGATACAAACCAAATGCAGGTAGATTAAAGACAGAAGGCTCCGCCCCAATTTATGCATCATGAAAACACATTCATACAATTTCAATAATATTGCGATAAACCCA…	_
solea_v4.1_unigene346347	104	106	15	0					-5.89436	0.0254192	TATAAACCCAGCAGGTTGACACAGGCAGACAGAACAACACTGGCAAGCTTAACAGAGCACACTAATACAACTTCTCTACTGGAATCATCAGATCTTTATCAATTTAAGAAAACAATGGAATCTAAAATGTTGAGCCCCGTGATGCCCAAAGGACTGGACCTGGAGATCTCCCAGCATCCTCTGACAATGAGGCGTGTGGTTAACCTCATCATTGCCATGGAGAGGCTGAAGGCCAGCAGGTCGGAGTCAGTGCTGAGCACTGAGTTCCGAGATGAAAACCTGCTCAACATCATGCTGGAGAGTATCGTGGAAGAACATATCGTGTTTGAGCGTAGTGCGACTCCATCTGATGAGTTCAGCAGGACAGGTGTGTACCAGTGCAGCATAACGGACACGCAG…	Solea senegalensis interleukin 1 beta mRNA, partial cds	ENSDARP00000002293
solea_v4.1_unigene585886	452	632	15	0					-5.89436	0.0254192	ATCATTTCGAGTTGAGTCACATTCCATCTGTAAAGCAAAATTCTGGACTTCTTCATGCAGTCTGGCCTTGAGGAAGTTTTCCCTGAACACACTTTAGTGAAAGGACAATCAGTAATATGAAGAACACTGAACTCAAATGGACAGACCCTGAATTACAACTAAAGATTATTCGTACCCAAGATTTGATTTCTAAGAAAATGACGAGAAAATCCATGAGTGAGGACAAGAGCAAATTCCCATTGTATTGGTATCCACCACATCTTTCAAGACAAATCTTTCTGAATCTTCAAAACCAAAAAATATTGATTCGGCTCAATGTCAGGTCTCTACGAGCGAGAGCCCCTCGTTGGCAAATGAGTTAGACACATTTTCCATTCAAAAATTAGAATTGCCAATTCC…	Lates calcarifer mucin-3A-like (LOC108896945), transcript variant X3, mRNA
solea_v4.1_unigene115868	1	10	17	0					-6.07208	0.019594	ATAACCCGTTAAAACTGTACCGGATTGAAATGACTATCTTAGATGTGAATGATAATTCACCATCATTTCACAGCACGTCACATGCAATCGACATTGGTGAGAACACAGCTACGGGGTCAAAATTCCCCCTACAGCCTGCAGAAGATGCAGACGTCGGGAAAAACACTGTTAATACCTACAAGCTAAGTCAAAATGAACACTTCTCTCTAGATATGCACAAAGGAGAGATTATTTCTCCTGAATTAGTGCTTCAGAAAGTTTTGGATCGAGAAAAGCAGTCCGTAATTAGACTCACATTGACAGCAATTGATGGGGGAACTCCTCCTAAGTCAGGAACGATGACCATTATAATAAATGTATTGGATATTAATGACAACGCACCAGTATTTAGTCAAACTC…	Stegastes partitus protocadherin alpha-10-like (LOC103366347), partial mRNA	ENSDARP00000100902
solea_v4.1_unigene282288	22	41	18	0					-6.15335	0.0173674	CGACACGGACGTCCTCTCGCCGAGCTACATCCAGAGTTTCCGAGAGCGGCAGGTGCAGGTGCAGGCGCAGCCTTTCCCCGGACGGTCGGTCGGGGGCCCTCACGAGGTGGTGGATATGGGCTATGACTGCAGCTCCACGACGCCCCTCAGTGGAGCAGCAGGACCTTCGCTACGGGTCTGACCGCTCGTCCACCTCACAGAGGCCTGAACATGCCACAGAACCAGGGAGACGGGACTCTGAAACCACTGTCCCAAACACACTGGGTTTAGCCTCGCCCCATAAGAGGATGATAATATGTTTAGGGCTGGGTTCATCCAAAAAAAATTGACTTGTTTAACCATTTTACTAATAAAAAATGTTAGGTTTATAAAGAGCCACTCTCCTCGCGGAGACCTGCT…	Lates calcarifer transmembrane protein 198-B-like (LOC108873152), transcript variant X5, mRNA	ENSDARP00000111491
solea_v4.1_unigene267578	0	0	19	0					-6.23028	0.0154796	CCTGCAACGAGATACAATCTCAACATTAACTTCTACTAGAGAAGATCTGGCCCAAGGTGCAGACTATGCAAAGATGCCCATGAGACAGTCCAGCACACAGTAGCAGGGTGTAAGATGCTAGCCGGGTCAGCGTACATGGAGAGACACAACCAAGTGGCTGGAATAGTGTACA	Dicentrarchus labrax chromosome sequence corresponding to linkage group 1, top part, complete sequence
solea_v4.1_unigene68478	3747	1337	19	0					-6.23028	0.0154796	TTACATGGTCCCCGTTTTTTGCAGCTATAACAACTTCCACACTTCTTGGAAGACTTTCTTTTTAAGATTTCAAGTGTTTCTATGGCTGGAGGCCACACAAAGACGGCCATTGATGACACAGAGAAACCAAGTGCTGCAAAACCTCGTGGAGAACGACAACTTTAATTCAAACGCCAGACTTTGTCAGAGAGAGTGAAGACTTAATCTGAACCACCAGGCCACAGAGGTAACCAAGGCCTTCCTCACAATGAAGTTTTCTTTTGCTCTGGCCTTTGCATTTGTTCTCCCTCTCATCAAGGCTCAGGTGCCCCACTGGGGACCATGTCCAGAACCATCTGTTCAGCCTGCGTTCAACCTCAAACAGTTTATGGGGAGATGGTTTGAAATTGCCAGACTGCC…	Lates calcarifer apolipoprotein D-like (LOC108884157), mRNA	ENSDARP00000079373
solea_v4.1_unigene431814	48	47	20	0					-6.30332	0.0138672	TTGTCTCAGTGATGCGTGCTCACTGGCTGGCAAGAAGCTGACACAAAGTGAGCAACCTGAGGAGACTCTGCTGAGAACCTTCTACATCTTTGAGCAACTGAGCACGCATCACTGAGACAACAGGAAAGATGTCTTCAGCAAAGGGAACATCCATCGGCATCGATCTGGGAACCACTTATTCATGCGTTGGGGTTTTCCAACATGGCAAGGTGGAAATCATCGCCAATGACCAAGGCAACAGGACCACCCCCAGCT	Lates calcarifer heat shock 70 kDa protein-like (LOC108876426), mRNA	ENSDARP00000102412
solea_v4.1_unigene7804	0	0	20	0					-6.30332	0.0138672	GGCAGATCCACACAGCAAAGTGAGGATGGAAAGGAAGCAAAAGGAGAATGGAGTAGCTGCCATGGCTGTCTGCTATCAGGGATTTGATCCTGCAGCATATCTACAGTACAACTACACTGCACCTCGTGCTGACTTTGGGAGAAATGACAGCATAGTGCCATGGAAACTGGCGTGTCTGCACCGAGCGTTCACTGAAGGAGATGTGAGTGGTGAGCTGCTGGTGGACATAGGCTCGGGTCCTACCCTGTACCAGGTGCTGAGTGGCTGTGAGGTTTTCAAAAAGGTGCTCCTCACAGACTTCCTGGAGGTCAACAGGCAGGAGCTGAGGCGCTGGGTCCAGGATGAGAAAGGCTGCAACCTGGACTGGACACCGTATCTCCAGCACGTGTGCAAGCTGGA…	Lates calcarifer phenylethanolamine N-methyltransferase (pnmt), mRNA	ENSDARP00000036667
solea_v4.1_unigene475986	0	0	22	0					-6.43917	0.0124804	GTCAAGCTTTGATAACAAAACATCCTTGTTTAAAGGAGCAAGGATCCGTTTCTGGGTACTATGGTTGGAAAATCAGTTTAAAATACAAAATGGCCAACTACCGCACCAGACTGAGGGGCATTGGCTGCCCGGAGTTGAGCATAAATGCTATGAAAGAAAAGGATGGTTCCCTGAACCACAGCCCAAACCAGGTGAAAAAGCCTCGGAAAGCCGAAGTCAACTACTGTCCTGGTTATCCTGCAGGCGAATCTAAAGAGAGTCTTGAGGCTGAAAGACAAGCACTTCTAGTGGAGGTGAAAAAGAAGAACCAAGAGCAGATTAAAAACAAAATGGAAAGAACATTTGCCTATAG	Cyprinus carpio genome assembly common carp genome ,scaffold 000000095	ENSDARP00000059697
solea_v4.1_unigene164341	6	16	23	0					-6.50257	0.0112804	CTATGCAACACGTAGACCTGAATCAGTTCATCACAGCCTCGCACCACAAAGCAGAGCGATAACAGAACTTGTGATGCACTCAGTTAATAAACACACAAATCAACAACAACAAAACAGGTCAGGTTTTATCCACTGGTTCAGAAATCATAGATCACTCTCAGTGAGCCAAGTGTTGTACTCACTCCACTGACAGCACCAGCAGCAGCCAGTGTTCTGGAGAGCCTGCAGAGCCCCACCCTGCCGGGGGGGCTGGAGAGAGGTCACATTCTCATGGTGGCTTGATATGTGAGAAGGCCAGGTCTTAGCCAGGGGGGGAACAGACGGGAGAACCCAGAAACAGCGGCCAAGTCTGTTAAAAGCTCAGTGTGTTGAGAAGAAGCTGGCTTAGCACCGTCTCAC…	Hippocampus comes uncharacterized LOC109516045 (LOC109516045), ncRNA
solea_v4.1_unigene569962	7	13	25	0					-6.62159	0.00932199	GCAAGGTGTACAGCAGCATGGAGCGTCTGTCTCTGCACGAGGAGAAGAGGACTCCTCCTCCCACCAAACGCAGCCTCAGTGAAGAGGGAGGAGATCGCATCGACAGCCTGAGTGGACTCAAGTCCAGAGATCGATCCGGG	Lates calcarifer microtubule-associated serine/threonine-protein kinase 2-like (LOC108883545), mRNA	ENSDARP00000103727
solea_v4.1_unigene11948	1867	2168	26	0					-6.67761	0.00851837	CTGCTCTCCGCCGCAGAGAGAGCGCCACGCACCCTGCGCACTGGCTGCCGAATGCGTGTTGTCTCGTGTGTGTCCGCGCTCGTGTTTACGCATGCGAGCACGCACGCTCGTTAAACGATCGGTGTTGGAGAGACGGGTTAAGTGTTTGAGCCCCCGGGCGGAGACGGACTTCAGACGGACGTGGGAGCCCCGGAGACTCCCGGTGACTTCAAAGCTTGCGGAGCAATGCCACTGGTTCCAGCCCTTCGCTCCAATTTGGTCACATAAACATGAGGATACCGTCATCTTAGGACATTACGCCGCACTTAGGTTTTTCCAAACTCTTCGCACGATACCCGCCCGCGAAAGAGTCCGCTTCACCACCCACCAGTGCCAGTGGGACCTGTATGGCCCCATCGA…	Lates calcarifer msh homeobox 1 (msx1), mRNA	ENSDARP00000012308
solea_v4.1_unigene296829	34	47	26	0					-6.67761	0.00851837	AAGAAGACTATGACCTGGATGAGTGGAGAACCTCCACTGACATTCATCTCTGGCCGGATGTTAACCATGATGCAGCATTAAGACTTGATATAAGACTGTCTAAAAGTGTGTGCGGGAACAGAACAGAACTAAAACTAATCAGCAGTGTGAACAGCCGCTGAAAACTCATGTGCTGCCATGATCTGGGCCCCGAGACAGCAGAACATTCTGTTCTTACAGCTGGCGCTGTCTTTATAAACCAATCAGTCTTTCCATGCTCACTCAAAACTGAGCTAATAAGCGTGTGGTGTGTTATACTAAGAGTCCAGAGAGCCGTTCTTTTTCTACCCCTGTATGATAGTAAATACCAACATGTTCCCCCGTCTATTTGACACCGCCCTGCTCGCTCACGTGTCACTC…	_
solea_v4.1_unigene466576	13	12	26	0					-6.67761	0.00851837	ATCAGGATGATCCCTGGGTCCTAAAATATAATAAAGATGAAACTTAAGAAATCATAAGAGAATAAGAATAATATACAAACAGCAACTGAATAGATTCAACAGTCATGTAGAAATAAAAGAAAACTCAAAAATATCTCATCGAAATAATTCTCAGGTGAATAAGGAACAAAGGGGTGGTGGGGGGAGGGCATATGAAGCTTTGGCAGAGTCTTGGAAGAACAAAAACAAAAAACAGGCAGAGGACAAAGACATGGGTCTGTTTGGAGAGAAACAAAGAAAGAAGTAACGAGAGAAAAAGAACAAACCTAAAGAAACAAAAGTGGGTTTGGAGTGGGAACCCAGGAGGCACCTCTGTTACTGTTACAGTTTGGAGGGAAAGAGGCACCAAACCTAAATGAA…	TPA_asm: Oryzias latipes strain Hd-rR, complete genome assembly, chromosome 4
solea_v4.1_unigene8684	3197	4081	27	0					-6.73154	0.00780851	CACATGATCACATAATATCTGCAAATATTTATTCAAATTATGACTCAACAGAAAAAAACAAACAAAAAACTAGCGATTCAACATCGGCACAGCAGACAACGACCAATCAAATGTCACGTATGTCATGTGATCACATGATCACATAATATCTGCTTTATTATACATGCAACAGGTAGACTACACCAGTGGTTCCCAAAGCCTGGGTCGGGGACCCACAGATGGGTCGCAAGAGTTTTTGTGTTCCTTGAATTTTTGAATTTTGCAAACCATTTAGTACAAATGTATGCGTTAAAAAAAAAAAAAAAATTACTCTAATTTAATGAAGTTGTAACTAATTATTATTATATATATATATAAATTATATTATTAATTATTATTATTATATTATTACAGAGTCTG…	Lates calcarifer triadin-like (LOC108890442), mRNA
solea_v4.1_unigene38231	206	92	31	0					-6.9291	0.00566684	GTTGCTGCGGCCGGACGCACGGACGGACGGACGGACGGACCACCTGCAGCCACACAGGGAGCCTGAGAGCAGGCGAGGACGGGAGAACAAGGAGAAGGAGGAGAACAAGGAGAAAAAGAAGGAGGAGAAGGAGTAGAAGGAGAGGGGCCGGACCATGGCATCAAAGGAGACCCCAACACCTGCGGGCATCGTCGGCGTCAGCAGGGAAATCACAGAGAGCATCAGGAAGATACTGGACAAGCAGCCCGTTAATTTTGTGCGAGCAATCAAGCAAGACACCAGGAGCGGCAAATCAGAGGACCGGATACTGGTCCTGGCAACATGGAGACTGTATCTCTTTCCTGTCAAAGTGCCTACAAAGGCAGAGGTCACCTTCAACTTCTTGGAAATCCGAGCAAT…	Lates calcarifer capping protein regulator and myosin 1 linker 3 (carmil3), transcript variant X4, mRNA	ENSDARP00000106132
solea_v4.1_unigene588468	17688	16363	39	0					-7.25787	0.0033051	GGCCATTTGTCTCGCACCCATTTGTCTTTCCGCCCTCTTTCTTGTAACTTTCTGCAAAAACAACACAAAACAAAACACAGCCAAAATGGAGGCCATCAAGAAGAAGATGCTCATGCTGAAGCTGGACAAGGAGAACGCGCTGGACCAGGCTGAACAGGCCGAGGCCGACGAAAGCAGCAGAAGACAGAAGCAAACAGCATGAGGACGAGCTCCTGCAGATGCAGAAGAAGCTGAAGGGGACGGAGGACGAGCTGGACAAATACTCTGAGGCCCTGAAGGACGCCCAGGAGAAGCTGGAGGTGGCCGACAAGAAGGCCGCTGACGCTGAAGCAGAGGTGGCTTCTCTGAACAGACGCATCCAGCTGGTGGAGGAGGAGCTGGACCGAGCTCAGGAGAGAC…	Cynoglossus semilaevis tropomyosin alpha-3 chain (LOC103394465), transcript variant X2, mRNA	ENSDARP00000004352
